# Supplementary material for: STAT1 is a key gene in a gene regulatory network related to immune phenotypes in bladder cancer: An integrative analysis of multi‐omics data
Source: J Cell Mol Med. 2021 Feb 19;25(7):3258–71. doi: 10.1111/jcmm.16395 (PMC8034450; doi:10.1111/jcmm.16395)
Supplement: Supplementary file 7 — Table S2 [file JCMM-25-3258-s008.xlsx]

## Sheet: A1
gene1	gene2	pValue	oddsRatio	00	11	01	10	Event	pair	event_ratio
MUC16	TTN	0.00010020660768684	13.4872508121056	55	10	13	3	Co_Occurence	MUC16, TTN	10/16
ABCA13	HMCN1	0.00033026415438141	25.8672311980698	68	5	6	2	Co_Occurence	ABCA13, HMCN1	5/8
ABCA13	KMT2C	0.00033026415438141	25.8672311980698	68	5	6	2	Co_Occurence	ABCA13, KMT2C	5/8
RB1	TP53	0.000657893709101578	20.0037556970524	52	8	20	1	Co_Occurence	RB1, TP53	8/21
TRRAP	BRCA2	0.000668948836836912	28.0938612072034	71	4	3	3	Co_Occurence	BRCA2, TRRAP	4/6
HMCN1	TP53	0.000844157406802699	11.6616848967949	51	9	19	2	Co_Occurence	HMCN1, TP53	9/21
KMT2A	MUC16	0.00087719298245614	19.2235959622604	66	5	8	2	Co_Occurence	KMT2A, MUC16	5/10
TP53	MUC16	0.000902180580999115	8.96615118340152	50	10	3	18	Co_Occurence	MUC16, TP53	10/21
TP53	TTN	0.00366838035439734	4.77859073557793	44	14	9	14	Co_Occurence	TP53, TTN	14/23
KMT2D	KMT2C	0.00409698660691663	7.81834227063817	61	6	5	9	Co_Occurence	KMT2C, KMT2D	6/14
DNAH9	KDM6A	0.00461954292733773	10.0227340348501	63	5	10	3	Co_Occurence	DNAH9, KDM6A	5/13
MAP1B	HMCN1	0.00552528134140393	12.0273936286659	67	4	7	3	Co_Occurence	HMCN1, MAP1B	4/10
KMT2A	MACF1	0.00552528134140393	12.0273936286659	67	4	7	3	Co_Occurence	KMT2A, MACF1	4/10
DNAH9	TTN	0.00564523627814767	9.53904872471073	56	6	17	2	Co_Occurence	DNAH9, TTN	6/19
TP53	PHF3	0.00608281347788343	13.7040558984123	52	6	1	22	Co_Occurence	PHF3, TP53	6/23
BRCA2	ARID1A	0.00801146813805041	10.4403934544053	66	4	8	3	Co_Occurence	ARID1A, BRCA2	4/11
KMT2A	ARID1A	0.00801146813805041	10.4403934544053	66	4	8	3	Co_Occurence	ARID1A, KMT2A	4/11
TTN	HMCN1	0.00994380814178741	5.74687391231923	54	7	4	16	Co_Occurence	HMCN1, TTN	7/20
KMT2C	DNAH9	0.0102288779837081	8.98086841381414	66	4	4	7	Co_Occurence	DNAH9, KMT2C	4/11
KMT2C	MDN1	0.0102288779837081	8.98086841381414	66	4	4	7	Co_Occurence	KMT2C, MDN1	4/11
BRCA2	MUC16	0.0111822570960923	9.18911209448319	65	4	9	3	Co_Occurence	BRCA2, MUC16	4/12
LRP1	ABCA13	0.0122506000920391	12.2606700265039	70	3	4	4	Co_Occurence	ABCA13, LRP1	3/8
ATM	ALMS1	0.0122506000920391	12.2606700265039	70	3	4	4	Co_Occurence	ALMS1, ATM	3/8
LRP1	ALMS1	0.0122506000920391	12.2606700265039	70	3	4	4	Co_Occurence	ALMS1, LRP1	3/8
KMT2A	ATM	0.0122506000920391	12.2606700265039	70	3	4	4	Co_Occurence	ATM, KMT2A	3/8
MAP1B	ATM	0.0122506000920391	12.2606700265039	70	3	4	4	Co_Occurence	ATM, MAP1B	3/8
MAP1B	BRCA2	0.0122506000920391	12.2606700265039	70	3	4	4	Co_Occurence	BRCA2, MAP1B	3/8
PHF3	BRCA2	0.0122506000920391	12.2606700265039	70	3	4	4	Co_Occurence	BRCA2, PHF3	3/8
LRP1	KMT2A	0.0122506000920391	12.2606700265039	70	3	4	4	Co_Occurence	KMT2A, LRP1	3/8
MAP1B	LRP1	0.0122506000920391	12.2606700265039	70	3	4	4	Co_Occurence	LRP1, MAP1B	3/8
TRRAP	PHF3	0.0122506000920391	12.2606700265039	70	3	4	4	Co_Occurence	PHF3, TRRAP	3/8
TRRAP	RELN	0.0122506000920391	12.2606700265039	70	3	4	4	Co_Occurence	RELN, TRRAP	3/8
MUC16	HMCN1	0.0132147520640599	6.2375895503185	62	5	6	8	Co_Occurence	HMCN1, MUC16	5/14
RB1	HMCN1	0.01703298490737	7.13109982561596	65	4	7	5	Co_Occurence	HMCN1, RB1	4/12
FLG	MACF1	0.01703298490737	7.13109982561596	65	4	7	5	Co_Occurence	FLG, MACF1	4/12
TTN	ALMS1	0.0177503696491038	7.53918735903304	56	5	2	18	Co_Occurence	ALMS1, TTN	5/20
TP53	EP300	0.0181882021322394	6.77226674554898	51	6	2	22	Co_Occurence	EP300, TP53	6/24
ABCA13	DNAH9	0.0188239697233701	9.77785790298808	69	3	5	4	Co_Occurence	ABCA13, DNAH9	3/9
ALMS1	DNAH9	0.0188239697233701	9.77785790298808	69	3	5	4	Co_Occurence	ALMS1, DNAH9	3/9
ALMS1	KDM6A	0.0199126508253757	7.34908047841363	63	4	11	3	Co_Occurence	ALMS1, KDM6A	4/14
PIK3CA	KMT2D	0.0199126508253757	7.34908047841363	63	4	11	3	Co_Occurence	KMT2D, PIK3CA	4/14
RB1	ABCA13	0.0271082163820338	8.09938679938308	68	3	4	6	Co_Occurence	ABCA13, RB1	3/10
FLG	ATM	0.0271082163820338	8.09938679938308	68	3	4	6	Co_Occurence	ATM, FLG	3/10
FLG	BRCA2	0.0271082163820338	8.09938679938308	68	3	4	6	Co_Occurence	BRCA2, FLG	3/10
RB1	BRCA2	0.0271082163820338	8.09938679938308	68	3	4	6	Co_Occurence	BRCA2, RB1	3/10
FLG	KMT2A	0.0271082163820338	8.09938679938308	68	3	4	6	Co_Occurence	FLG, KMT2A	3/10
FLG	LRP1	0.0271082163820338	8.09938679938308	68	3	4	6	Co_Occurence	FLG, LRP1	3/10
FLG	MAP1B	0.0271082163820338	8.09938679938308	68	3	4	6	Co_Occurence	FLG, MAP1B	3/10
ARID1A	TTN	0.031818534908432	4.5315742080402	53	7	16	5	Co_Occurence	ARID1A, TTN	7/21
FLG	MUC16	0.0329312456113767	5.42521530971457	63	4	9	5	Co_Occurence	FLG, MUC16	4/14
RB1	MUC16	0.0329312456113767	5.42521530971457	63	4	9	5	Co_Occurence	MUC16, RB1	4/14
DNAH9	KMT2D	0.0352057587234136	5.46525444484995	62	4	11	4	Co_Occurence	DNAH9, KMT2D	4/15
EP300	KMT2D	0.0352057587234136	5.46525444484995	62	4	11	4	Co_Occurence	EP300, KMT2D	4/15
MDN1	KMT2D	0.0352057587234136	5.46525444484995	62	4	11	4	Co_Occurence	KMT2D, MDN1	4/15
ALMS1	TP53	0.0450305856701593	5.41602050724864	51	5	23	2	Co_Occurence	ALMS1, TP53	5/25
BRCA2	TP53	0.0450305856701593	5.41602050724864	51	5	23	2	Co_Occurence	BRCA2, TP53	5/25
LRP1	TP53	0.0450305856701593	5.41602050724864	51	5	23	2	Co_Occurence	LRP1, TP53	5/25
TRRAP	TP53	0.0450305856701593	5.41602050724864	51	5	23	2	Co_Occurence	TP53, TRRAP	5/25
HMCN1	ALMS1	0.0490335502827174	5.96646538675811	66	3	4	8	Co_Occurence	ALMS1, HMCN1	3/12
HMCN1	ATM	0.0490335502827174	5.96646538675811	66	3	4	8	Co_Occurence	ATM, HMCN1	3/12
KMT2C	ATM	0.0490335502827174	5.96646538675811	66	3	4	8	Co_Occurence	ATM, KMT2C	3/12
HMCN1	BRCA2	0.0490335502827174	5.96646538675811	66	3	4	8	Co_Occurence	BRCA2, HMCN1	3/12
MACF1	BRCA2	0.0490335502827174	5.96646538675811	66	3	4	8	Co_Occurence	BRCA2, MACF1	3/12
HMCN1	KMT2A	0.0490335502827174	5.96646538675811	66	3	4	8	Co_Occurence	HMCN1, KMT2A	3/12
HMCN1	LRP1	0.0490335502827174	5.96646538675811	66	3	4	8	Co_Occurence	HMCN1, LRP1	3/12
KMT2C	PHF3	0.0490335502827174	5.96646538675811	66	3	4	8	Co_Occurence	KMT2C, PHF3	3/12
MACF1	PHF3	0.0490335502827174	5.96646538675811	66	3	4	8	Co_Occurence	MACF1, PHF3	3/12
MACF1	PIK3CA	0.0490335502827174	5.96646538675811	66	3	4	8	Co_Occurence	MACF1, PIK3CA	3/12
HMCN1	RELN	0.0490335502827174	5.96646538675811	66	3	4	8	Co_Occurence	HMCN1, RELN	3/12
HMCN1	TRRAP	0.0490335502827174	5.96646538675811	66	3	4	8	Co_Occurence	HMCN1, TRRAP	3/12
KMT2C	TRRAP	0.0490335502827174	5.96646538675811	66	3	4	8	Co_Occurence	KMT2C, TRRAP	3/12
ARID1A	HMCN1	0.0527947616772958	4.31519880021337	62	4	7	8	Co_Occurence	ARID1A, HMCN1	4/15
ARID1A	MACF1	0.0527947616772958	4.31519880021337	62	4	7	8	Co_Occurence	ARID1A, MACF1	4/15
ARID1A	LRP1	0.0627075776642732	5.24612914922812	65	3	4	9	Co_Occurence	ARID1A, LRP1	3/13
ARID1A	MAP1B	0.0627075776642732	5.24612914922812	65	3	4	9	Co_Occurence	ARID1A, MAP1B	3/13
KMT2C	TTN	0.0668749793054665	3.66905616548051	53	6	17	5	Co_Occurence	KMT2C, TTN	6/22
HMCN1	EP300	0.072316353662123	4.73290563419484	65	3	5	8	Co_Occurence	EP300, HMCN1	3/13
MACF1	EP300	0.072316353662123	4.73290563419484	65	3	5	8	Co_Occurence	EP300, MACF1	3/13
MUC16	ALMS1	0.0781651738347275	4.66580206374617	64	3	4	10	Co_Occurence	ALMS1, MUC16	3/14
MUC16	ATM	0.0781651738347275	4.66580206374617	64	3	4	10	Co_Occurence	ATM, MUC16	3/14
MUC16	PHF3	0.0781651738347275	4.66580206374617	64	3	4	10	Co_Occurence	MUC16, PHF3	3/14
EP300	ARID1A	0.0915339056578229	4.1579922617429	64	3	9	5	Co_Occurence	ARID1A, EP300	3/14
MUC16	ARID1A	0.0952961529524611	3.2693725268104	60	4	8	9	Co_Occurence	ARID1A, MUC16	4/17
ATM	TTN	0.0963275511798718	3.78367095247315	55	4	19	3	Co_Occurence	ATM, TTN	4/22
KMT2A	TTN	0.0963275511798718	3.78367095247315	55	4	19	3	Co_Occurence	KMT2A, TTN	4/22
FLG	KMT2C	0.0999580380394997	3.90356812910284	64	3	8	6	Co_Occurence	FLG, KMT2C	3/14
RB1	KMT2C	0.0999580380394997	3.90356812910284	64	3	8	6	Co_Occurence	KMT2C, RB1	3/14
RB1	MACF1	0.0999580380394997	3.90356812910284	64	3	8	6	Co_Occurence	MACF1, RB1	3/14
TTN	RB1	0.109144436749777	3.67770867038405	54	5	4	18	Co_Occurence	RB1, TTN	5/22
ALMS1	ABCA13	0.109536470635738	5.32473808214805	69	2	5	5	Co_Occurence	ABCA13, ALMS1	2/10
KMT2A	ABCA13	0.109536470635738	5.32473808214805	69	2	5	5	Co_Occurence	ABCA13, KMT2A	2/10
MAP1B	ABCA13	0.109536470635738	5.32473808214805	69	2	5	5	Co_Occurence	ABCA13, MAP1B	2/10
RELN	ABCA13	0.109536470635738	5.32473808214805	69	2	5	5	Co_Occurence	ABCA13, RELN	2/10
TRRAP	ABCA13	0.109536470635738	5.32473808214805	69	2	5	5	Co_Occurence	ABCA13, TRRAP	2/10
KMT2A	ALMS1	0.109536470635738	5.32473808214805	69	2	5	5	Co_Occurence	ALMS1, KMT2A	2/10
MAP1B	ALMS1	0.109536470635738	5.32473808214805	69	2	5	5	Co_Occurence	ALMS1, MAP1B	2/10
PHF3	ALMS1	0.109536470635738	5.32473808214805	69	2	5	5	Co_Occurence	ALMS1, PHF3	2/10
BRCA2	ATM	0.109536470635738	5.32473808214805	69	2	5	5	Co_Occurence	ATM, BRCA2	2/10
LRP1	ATM	0.109536470635738	5.32473808214805	69	2	5	5	Co_Occurence	ATM, LRP1	2/10
PIK3CA	ATM	0.109536470635738	5.32473808214805	69	2	5	5	Co_Occurence	ATM, PIK3CA	2/10
KMT2A	BRCA2	0.109536470635738	5.32473808214805	69	2	5	5	Co_Occurence	BRCA2, KMT2A	2/10
LRP1	BRCA2	0.109536470635738	5.32473808214805	69	2	5	5	Co_Occurence	BRCA2, LRP1	2/10
MAP1B	KMT2A	0.109536470635738	5.32473808214805	69	2	5	5	Co_Occurence	KMT2A, MAP1B	2/10
RELN	LRP1	0.109536470635738	5.32473808214805	69	2	5	5	Co_Occurence	LRP1, RELN	2/10
TRRAP	PIK3CA	0.109536470635738	5.32473808214805	69	2	5	5	Co_Occurence	PIK3CA, TRRAP	2/10
TTN	KDM6A	0.112882413216827	2.69594174177941	50	7	8	16	Co_Occurence	KDM6A, TTN	7/24
DNAH9	MUC16	0.112923876574776	3.69518478149184	63	3	10	5	Co_Occurence	DNAH9, MUC16	3/15
EP300	MUC16	0.112923876574776	3.69518478149184	63	3	10	5	Co_Occurence	EP300, MUC16	3/15
LRP1	KDM6A	0.114220149529943	3.78812022118256	62	3	12	4	Co_Occurence	KDM6A, LRP1	3/16
PIK3CA	KDM6A	0.114220149529943	3.78812022118256	62	3	12	4	Co_Occurence	KDM6A, PIK3CA	3/16
RELN	KDM6A	0.114220149529943	3.78812022118256	62	3	12	4	Co_Occurence	KDM6A, RELN	3/16
TRRAP	KDM6A	0.114220149529943	3.78812022118256	62	3	12	4	Co_Occurence	KDM6A, TRRAP	3/16
ABCA13	KMT2D	0.114220149529943	3.78812022118256	62	3	12	4	Co_Occurence	ABCA13, KMT2D	3/16
ATM	KMT2D	0.114220149529943	3.78812022118256	62	3	12	4	Co_Occurence	ATM, KMT2D	3/16
LRP1	KMT2D	0.114220149529943	3.78812022118256	62	3	12	4	Co_Occurence	KMT2D, LRP1	3/16
RELN	KMT2D	0.114220149529943	3.78812022118256	62	3	12	4	Co_Occurence	KMT2D, RELN	3/16
TRRAP	KMT2D	0.114220149529943	3.78812022118256	62	3	12	4	Co_Occurence	KMT2D, TRRAP	3/16
KMT2C	KDM6A	0.114281564756115	3.01174407230038	59	4	11	7	Co_Occurence	KDM6A, KMT2C	4/18
HMCN1	KMT2D	0.114281564756115	3.01174407230038	59	4	11	7	Co_Occurence	HMCN1, KMT2D	4/18
FLG	ARID1A	0.12523043518453	3.42679583539918	63	3	9	6	Co_Occurence	ARID1A, FLG	3/15
RB1	ARID1A	0.12523043518453	3.42679583539918	63	3	9	6	Co_Occurence	ARID1A, RB1	3/15
KMT2D	TP53	0.13187341635295	2.59453632201629	46	8	20	7	Co_Occurence	KMT2D, TP53	8/27
MDN1	ABCA13	0.13977397093986	4.40110048794398	68	2	5	6	Co_Occurence	ABCA13, MDN1	2/11
MDN1	ALMS1	0.13977397093986	4.40110048794398	68	2	5	6	Co_Occurence	ALMS1, MDN1	2/11
DNAH9	ATM	0.13977397093986	4.40110048794398	68	2	5	6	Co_Occurence	ATM, DNAH9	2/11
MDN1	ATM	0.13977397093986	4.40110048794398	68	2	5	6	Co_Occurence	ATM, MDN1	2/11
EP300	BRCA2	0.13977397093986	4.40110048794398	68	2	5	6	Co_Occurence	BRCA2, EP300	2/11
EP300	KMT2A	0.13977397093986	4.40110048794398	68	2	5	6	Co_Occurence	EP300, KMT2A	2/11
DNAH9	LRP1	0.13977397093986	4.40110048794398	68	2	5	6	Co_Occurence	DNAH9, LRP1	2/11
EP300	LRP1	0.13977397093986	4.40110048794398	68	2	5	6	Co_Occurence	EP300, LRP1	2/11
MDN1	LRP1	0.13977397093986	4.40110048794398	68	2	5	6	Co_Occurence	LRP1, MDN1	2/11
EP300	MAP1B	0.13977397093986	4.40110048794398	68	2	5	6	Co_Occurence	EP300, MAP1B	2/11
DNAH9	PIK3CA	0.13977397093986	4.40110048794398	68	2	5	6	Co_Occurence	DNAH9, PIK3CA	2/11
MDN1	PIK3CA	0.13977397093986	4.40110048794398	68	2	5	6	Co_Occurence	MDN1, PIK3CA	2/11
DNAH9	RELN	0.13977397093986	4.40110048794398	68	2	5	6	Co_Occurence	DNAH9, RELN	2/11
MDN1	RELN	0.13977397093986	4.40110048794398	68	2	5	6	Co_Occurence	MDN1, RELN	2/11
DNAH9	TRRAP	0.13977397093986	4.40110048794398	68	2	5	6	Co_Occurence	DNAH9, TRRAP	2/11
KMT2C	HMCN1	0.166587289315349	2.85686622515174	62	3	8	8	Co_Occurence	HMCN1, KMT2C	3/16
MACF1	HMCN1	0.166587289315349	2.85686622515174	62	3	8	8	Co_Occurence	HMCN1, MACF1	3/16
MACF1	KMT2C	0.166587289315349	2.85686622515174	62	3	8	8	Co_Occurence	KMT2C, MACF1	3/16
ABCA13	FLG	0.171964186527811	3.73549465203374	67	2	7	5	Co_Occurence	ABCA13, FLG	2/12
ALMS1	FLG	0.171964186527811	3.73549465203374	67	2	7	5	Co_Occurence	ALMS1, FLG	2/12
PHF3	FLG	0.171964186527811	3.73549465203374	67	2	7	5	Co_Occurence	FLG, PHF3	2/12
RELN	FLG	0.171964186527811	3.73549465203374	67	2	7	5	Co_Occurence	FLG, RELN	2/12
TRRAP	FLG	0.171964186527811	3.73549465203374	67	2	7	5	Co_Occurence	FLG, TRRAP	2/12
KMT2A	RB1	0.171964186527811	3.73549465203374	67	2	7	5	Co_Occurence	KMT2A, RB1	2/12
LRP1	RB1	0.171964186527811	3.73549465203374	67	2	7	5	Co_Occurence	LRP1, RB1	2/12
TRRAP	RB1	0.171964186527811	3.73549465203374	67	2	7	5	Co_Occurence	RB1, TRRAP	2/12
MDN1	DNAH9	0.176821719060227	3.63413368022854	67	2	6	6	Co_Occurence	DNAH9, MDN1	2/12
RB1	KDM6A	0.197865193824052	0	57	0	15	9	Mutually_Exclusive	KDM6A, RB1	0/24
MDN1	TTN	0.214323534829864	2.80012507231077	54	4	19	4	Co_Occurence	MDN1, TTN	4/23
DNAH9	FLG	0.215681979319554	3.08126585651472	66	2	7	6	Co_Occurence	DNAH9, FLG	2/13
EP300	FLG	0.215681979319554	3.08126585651472	66	2	7	6	Co_Occurence	EP300, FLG	2/13
MDN1	FLG	0.215681979319554	3.08126585651472	66	2	7	6	Co_Occurence	FLG, MDN1	2/13
MDN1	RB1	0.215681979319554	3.08126585651472	66	2	7	6	Co_Occurence	MDN1, RB1	2/13
ARID1A	KMT2D	0.22083903715654	2.59805088897999	58	4	11	8	Co_Occurence	ARID1A, KMT2D	4/19
TP53	ABCA13	0.227300056602744	2.73978323119139	50	4	3	24	Co_Occurence	ABCA13, TP53	4/27
TP53	KMT2A	0.227300056602744	2.73978323119139	50	4	3	24	Co_Occurence	KMT2A, TP53	4/27
TP53	RELN	0.227300056602744	2.73978323119139	50	4	3	24	Co_Occurence	RELN, TP53	4/27
MACF1	ABCA13	0.240469933624497	2.83839486455768	65	2	5	9	Co_Occurence	ABCA13, MACF1	2/14
KMT2C	ALMS1	0.240469933624497	2.83839486455768	65	2	5	9	Co_Occurence	ALMS1, KMT2C	2/14
MACF1	ALMS1	0.240469933624497	2.83839486455768	65	2	5	9	Co_Occurence	ALMS1, MACF1	2/14
MACF1	ATM	0.240469933624497	2.83839486455768	65	2	5	9	Co_Occurence	ATM, MACF1	2/14
KMT2C	BRCA2	0.240469933624497	2.83839486455768	65	2	5	9	Co_Occurence	BRCA2, KMT2C	2/14
KMT2C	KMT2A	0.240469933624497	2.83839486455768	65	2	5	9	Co_Occurence	KMT2A, KMT2C	2/14
KMT2C	LRP1	0.240469933624497	2.83839486455768	65	2	5	9	Co_Occurence	KMT2C, LRP1	2/14
MACF1	MAP1B	0.240469933624497	2.83839486455768	65	2	5	9	Co_Occurence	MACF1, MAP1B	2/14
HMCN1	PIK3CA	0.240469933624497	2.83839486455768	65	2	5	9	Co_Occurence	HMCN1, PIK3CA	2/14
KMT2C	PIK3CA	0.240469933624497	2.83839486455768	65	2	5	9	Co_Occurence	KMT2C, PIK3CA	2/14
KMT2C	RELN	0.240469933624497	2.83839486455768	65	2	5	9	Co_Occurence	KMT2C, RELN	2/14
MACF1	TRRAP	0.240469933624497	2.83839486455768	65	2	5	9	Co_Occurence	MACF1, TRRAP	2/14
MUC16	KDM6A	0.247120705434988	2.27512782930808	57	4	11	9	Co_Occurence	KDM6A, MUC16	4/20
RB1	FLG	0.260854180090671	2.61115657819692	65	2	7	7	Co_Occurence	FLG, RB1	2/14
FLG	TTN	0.264669654248291	2.20686085224096	53	4	19	5	Co_Occurence	FLG, TTN	4/24
ARID1A	ABCA13	0.276022404816542	2.52187878028914	64	2	5	10	Co_Occurence	ABCA13, ARID1A	2/15
ARID1A	ALMS1	0.276022404816542	2.52187878028914	64	2	5	10	Co_Occurence	ALMS1, ARID1A	2/15
ARID1A	ATM	0.276022404816542	2.52187878028914	64	2	5	10	Co_Occurence	ARID1A, ATM	2/15
ARID1A	PIK3CA	0.276022404816542	2.52187878028914	64	2	5	10	Co_Occurence	ARID1A, PIK3CA	2/15
ARID1A	TRRAP	0.276022404816542	2.52187878028914	64	2	5	10	Co_Occurence	ARID1A, TRRAP	2/15
HMCN1	DNAH9	0.296521126945288	2.33867708141526	64	2	6	9	Co_Occurence	DNAH9, HMCN1	2/15
MACF1	DNAH9	0.296521126945288	2.33867708141526	64	2	6	9	Co_Occurence	DNAH9, MACF1	2/15
MACF1	MDN1	0.296521126945288	2.33867708141526	64	2	6	9	Co_Occurence	MACF1, MDN1	2/15
MUC16	ABCA13	0.311996446813236	2.26193665733626	63	2	5	11	Co_Occurence	ABCA13, MUC16	2/16
MUC16	LRP1	0.311996446813236	2.26193665733626	63	2	5	11	Co_Occurence	LRP1, MUC16	2/16
MUC16	MAP1B	0.311996446813236	2.26193665733626	63	2	5	11	Co_Occurence	MAP1B, MUC16	2/16
DNAH9	ARID1A	0.337518571202782	2.07666244722211	63	2	10	6	Co_Occurence	ARID1A, DNAH9	2/16
MDN1	ARID1A	0.337518571202782	2.07666244722211	63	2	10	6	Co_Occurence	ARID1A, MDN1	2/16
MAP1B	KDM6A	0.338189355244652	0	59	0	15	7	Mutually_Exclusive	KDM6A, MAP1B	0/22
ARID1A	KMT2C	0.35494579282348	2.50521656958037	61	3	8	9	Co_Occurence	ARID1A, KMT2C	3/17
FLG	KMT2D	0.356326931003174	2.46540899278536	60	3	12	6	Co_Occurence	FLG, KMT2D	3/18
KMT2C	MUC16	0.371204247950803	2.22293921955234	60	3	10	8	Co_Occurence	KMT2C, MUC16	3/18
MACF1	MUC16	0.371204247950803	2.22293921955234	60	3	10	8	Co_Occurence	MACF1, MUC16	3/18
TTN	ABCA13	0.398884561289625	2.00548356023892	54	3	4	20	Co_Occurence	ABCA13, TTN	3/24
TTN	BRCA2	0.398884561289625	2.00548356023892	54	3	4	20	Co_Occurence	BRCA2, TTN	3/24
TTN	LRP1	0.398884561289625	2.00548356023892	54	3	4	20	Co_Occurence	LRP1, TTN	3/24
TTN	MAP1B	0.398884561289625	2.00548356023892	54	3	4	20	Co_Occurence	MAP1B, TTN	3/24
TTN	TRRAP	0.398884561289625	2.00548356023892	54	3	4	20	Co_Occurence	TRRAP, TTN	3/24
MACF1	KDM6A	0.418418537565552	1.79730940712638	58	3	12	8	Co_Occurence	KDM6A, MACF1	3/20
TP53	DNAH9	0.437915900274328	2.02249542370995	49	4	4	24	Co_Occurence	DNAH9, TP53	4/28
ATM	ABCA13	0.482465641053249	1.87067535835385	68	1	6	6	Co_Occurence	ABCA13, ATM	1/12
BRCA2	ABCA13	0.482465641053249	1.87067535835385	68	1	6	6	Co_Occurence	ABCA13, BRCA2	1/12
PHF3	ABCA13	0.482465641053249	1.87067535835385	68	1	6	6	Co_Occurence	ABCA13, PHF3	1/12
PIK3CA	ABCA13	0.482465641053249	1.87067535835385	68	1	6	6	Co_Occurence	ABCA13, PIK3CA	1/12
BRCA2	ALMS1	0.482465641053249	1.87067535835385	68	1	6	6	Co_Occurence	ALMS1, BRCA2	1/12
PIK3CA	ALMS1	0.482465641053249	1.87067535835385	68	1	6	6	Co_Occurence	ALMS1, PIK3CA	1/12
RELN	ALMS1	0.482465641053249	1.87067535835385	68	1	6	6	Co_Occurence	ALMS1, RELN	1/12
TRRAP	ALMS1	0.482465641053249	1.87067535835385	68	1	6	6	Co_Occurence	ALMS1, TRRAP	1/12
PHF3	ATM	0.482465641053249	1.87067535835385	68	1	6	6	Co_Occurence	ATM, PHF3	1/12
RELN	ATM	0.482465641053249	1.87067535835385	68	1	6	6	Co_Occurence	ATM, RELN	1/12
TRRAP	ATM	0.482465641053249	1.87067535835385	68	1	6	6	Co_Occurence	ATM, TRRAP	1/12
PIK3CA	BRCA2	0.482465641053249	1.87067535835385	68	1	6	6	Co_Occurence	BRCA2, PIK3CA	1/12
PHF3	KMT2A	0.482465641053249	1.87067535835385	68	1	6	6	Co_Occurence	KMT2A, PHF3	1/12
PIK3CA	KMT2A	0.482465641053249	1.87067535835385	68	1	6	6	Co_Occurence	KMT2A, PIK3CA	1/12
RELN	KMT2A	0.482465641053249	1.87067535835385	68	1	6	6	Co_Occurence	KMT2A, RELN	1/12
TRRAP	LRP1	0.482465641053249	1.87067535835385	68	1	6	6	Co_Occurence	LRP1, TRRAP	1/12
PHF3	MAP1B	0.482465641053249	1.87067535835385	68	1	6	6	Co_Occurence	MAP1B, PHF3	1/12
TRRAP	MAP1B	0.482465641053249	1.87067535835385	68	1	6	6	Co_Occurence	MAP1B, TRRAP	1/12
RELN	PHF3	0.482465641053249	1.87067535835385	68	1	6	6	Co_Occurence	PHF3, RELN	1/12
RELN	PIK3CA	0.482465641053249	1.87067535835385	68	1	6	6	Co_Occurence	PIK3CA, RELN	1/12
MACF1	TTN	0.497795431630303	1.52522340313493	51	4	19	7	Co_Occurence	MACF1, TTN	4/26
MACF1	TP53	0.500198927140102	1.69119214866647	47	5	23	6	Co_Occurence	MACF1, TP53	5/29
BRCA2	DNAH9	0.53142159392659	1.58454662050015	67	1	7	6	Co_Occurence	BRCA2, DNAH9	1/13
KMT2A	DNAH9	0.53142159392659	1.58454662050015	67	1	7	6	Co_Occurence	DNAH9, KMT2A	1/13
MAP1B	DNAH9	0.53142159392659	1.58454662050015	67	1	7	6	Co_Occurence	DNAH9, MAP1B	1/13
ABCA13	EP300	0.53142159392659	1.58454662050015	67	1	7	6	Co_Occurence	ABCA13, EP300	1/13
ALMS1	EP300	0.53142159392659	1.58454662050015	67	1	7	6	Co_Occurence	ALMS1, EP300	1/13
ATM	EP300	0.53142159392659	1.58454662050015	67	1	7	6	Co_Occurence	ATM, EP300	1/13
PHF3	EP300	0.53142159392659	1.58454662050015	67	1	7	6	Co_Occurence	EP300, PHF3	1/13
RELN	EP300	0.53142159392659	1.58454662050015	67	1	7	6	Co_Occurence	EP300, RELN	1/13
TRRAP	EP300	0.53142159392659	1.58454662050015	67	1	7	6	Co_Occurence	EP300, TRRAP	1/13
BRCA2	MDN1	0.53142159392659	1.58454662050015	67	1	7	6	Co_Occurence	BRCA2, MDN1	1/13
KMT2A	MDN1	0.53142159392659	1.58454662050015	67	1	7	6	Co_Occurence	KMT2A, MDN1	1/13
MAP1B	MDN1	0.53142159392659	1.58454662050015	67	1	7	6	Co_Occurence	MAP1B, MDN1	1/13
PHF3	MDN1	0.53142159392659	1.58454662050015	67	1	7	6	Co_Occurence	MDN1, PHF3	1/13
TRRAP	MDN1	0.53142159392659	1.58454662050015	67	1	7	6	Co_Occurence	MDN1, TRRAP	1/13
ALMS1	RB1	0.576353769851438	1.36902472498641	66	1	8	6	Co_Occurence	ALMS1, RB1	1/14
ATM	RB1	0.576353769851438	1.36902472498641	66	1	8	6	Co_Occurence	ATM, RB1	1/14
MAP1B	RB1	0.576353769851438	1.36902472498641	66	1	8	6	Co_Occurence	MAP1B, RB1	1/14
PHF3	RB1	0.576353769851438	1.36902472498641	66	1	8	6	Co_Occurence	PHF3, RB1	1/14
PIK3CA	RB1	0.576353769851438	1.36902472498641	66	1	8	6	Co_Occurence	PIK3CA, RB1	1/14
EP300	DNAH9	0.5820787189075	1.3414983451168	66	1	7	7	Co_Occurence	DNAH9, EP300	1/14
RELN	MACF1	0.585221169426144	0	63	0	11	7	Mutually_Exclusive	MACF1, RELN	0/18
MUC16	PIK3CA	0.590795272287611	0	61	0	7	13	Mutually_Exclusive	MUC16, PIK3CA	0/20
FLG	HMCN1	0.601959744965777	1.9794698672036	63	2	9	7	Co_Occurence	FLG, HMCN1	2/16
ATM	KDM6A	0.60805388999926	1.85986499397028	61	2	13	5	Co_Occurence	ATM, KDM6A	2/18
KMT2A	KDM6A	0.60805388999926	1.85986499397028	61	2	13	5	Co_Occurence	KDM6A, KMT2A	2/18
PHF3	KDM6A	0.60805388999926	1.85986499397028	61	2	13	5	Co_Occurence	KDM6A, PHF3	2/18
ALMS1	KMT2D	0.60805388999926	1.85986499397028	61	2	13	5	Co_Occurence	ALMS1, KMT2D	2/18
BRCA2	KMT2D	0.60805388999926	1.85986499397028	61	2	13	5	Co_Occurence	BRCA2, KMT2D	2/18
MAP1B	KMT2D	0.60805388999926	1.85986499397028	61	2	13	5	Co_Occurence	KMT2D, MAP1B	2/18
MUC16	MDN1	0.608174623657635	1.86172122349599	62	2	6	11	Co_Occurence	MDN1, MUC16	2/17
MDN1	KDM6A	0.636806693435607	1.52939591865753	60	2	13	6	Co_Occurence	KDM6A, MDN1	2/19
FLG	KDM6A	0.66976772981902	1.29228162601958	59	2	13	7	Co_Occurence	FLG, KDM6A	2/20
RB1	KMT2D	0.66976772981902	1.29228162601958	59	2	13	7	Co_Occurence	KMT2D, RB1	2/20
HMCN1	KDM6A	0.679443288421957	0.403621113061639	56	1	14	10	Mutually_Exclusive	HMCN1, KDM6A	1/24
MACF1	KMT2D	0.679443288421957	0.403621113061639	56	1	14	10	Mutually_Exclusive	KMT2D, MACF1	1/24
EP300	TTN	0.681625890739815	1.58022593935565	53	3	20	5	Co_Occurence	EP300, TTN	3/25
ARID1A	KDM6A	0.686770298972313	1.57344683067681	57	3	12	9	Co_Occurence	ARID1A, KDM6A	3/21
MAP1B	TP53	0.688043324652252	1.46276816750746	49	3	25	4	Co_Occurence	MAP1B, TP53	3/29
PIK3CA	TP53	0.688043324652252	1.46276816750746	49	3	25	4	Co_Occurence	PIK3CA, TP53	3/29
TP53	FLG	0.711720154880422	1.59032347733174	48	4	5	24	Co_Occurence	FLG, TP53	4/29
KMT2C	TP53	0.739686941218803	0.678127088691884	45	3	25	8	Mutually_Exclusive	KMT2C, TP53	3/33
ARID1A	TP53	0.743405699201392	1.42211801073547	46	5	23	7	Co_Occurence	ARID1A, TP53	5/30
KMT2D	TTN	0.75243004177065	1.3284562006097	48	5	18	10	Co_Occurence	KMT2D, TTN	5/28
KDM6A	TP53	0.764689793396734	1.3284323605394	44	6	22	9	Co_Occurence	KDM6A, TP53	6/31
PHF3	ARID1A	1	0.955072392146584	63	1	11	6	Mutually_Exclusive	ARID1A, PHF3	1/17
RELN	ARID1A	1	0.955072392146584	63	1	11	6	Mutually_Exclusive	ARID1A, RELN	1/17
PHF3	DNAH9	1	0	66	0	8	7	Mutually_Exclusive	DNAH9, PHF3	0/15
KDM6A	EP300	1	0.605363670162704	59	1	7	14	Mutually_Exclusive	EP300, KDM6A	1/21
PIK3CA	EP300	1	0	66	0	8	7	Mutually_Exclusive	EP300, PIK3CA	0/15
RELN	BRCA2	1	0	67	0	7	7	Mutually_Exclusive	BRCA2, RELN	0/14
TRRAP	KMT2A	1	0	67	0	7	7	Mutually_Exclusive	KMT2A, TRRAP	0/14
PHF3	LRP1	1	0	67	0	7	7	Mutually_Exclusive	LRP1, PHF3	0/14
PIK3CA	LRP1	1	0	67	0	7	7	Mutually_Exclusive	LRP1, PIK3CA	0/14
PIK3CA	MAP1B	1	0	67	0	7	7	Mutually_Exclusive	MAP1B, PIK3CA	0/14
RELN	MAP1B	1	0	67	0	7	7	Mutually_Exclusive	MAP1B, RELN	0/14
PIK3CA	PHF3	1	0	67	0	7	7	Mutually_Exclusive	PHF3, PIK3CA	0/14
MDN1	TP53	1	1.14994698739827	48	3	25	5	Co_Occurence	MDN1, TP53	3/30
ATM	TP53	1	0.741121156476483	48	2	26	5	Mutually_Exclusive	ATM, TP53	2/31
PHF3	TTN	1	1.00940558636969	53	2	21	5	Co_Occurence	PHF3, TTN	2/26
PIK3CA	TTN	1	1.00940558636969	53	2	21	5	Co_Occurence	PIK3CA, TTN	2/26
RELN	TTN	1	1.00940558636969	53	2	21	5	Co_Occurence	RELN, TTN	2/26
KMT2D	KDM6A	1	1.12330976464007	54	3	12	12	Co_Occurence	KDM6A, KMT2D	3/24
ABCA13	KDM6A	1	0.717007207368087	60	1	14	6	Mutually_Exclusive	ABCA13, KDM6A	1/20
BRCA2	KDM6A	1	0.717007207368087	60	1	14	6	Mutually_Exclusive	BRCA2, KDM6A	1/20
MUC16	KMT2D	1	0.771600705867769	55	2	13	11	Mutually_Exclusive	KMT2D, MUC16	2/24
KMT2A	KMT2D	1	0.717007207368087	60	1	14	6	Mutually_Exclusive	KMT2A, KMT2D	1/20
PHF3	KMT2D	1	0.717007207368087	60	1	14	6	Mutually_Exclusive	KMT2D, PHF3	1/20
RELN	MUC16	1	0.862636009023755	62	1	12	6	Mutually_Exclusive	MUC16, RELN	1/18
TRRAP	MUC16	1	0.862636009023755	62	1	12	6	Mutually_Exclusive	MUC16, TRRAP	1/18
MDN1	HMCN1	1	0.901135443014777	63	1	10	7	Mutually_Exclusive	HMCN1, MDN1	1/17
PHF3	HMCN1	1	1.06581322359664	64	1	10	6	Co_Occurence	HMCN1, PHF3	1/16
EP300	KMT2C	1	0.901135443014777	63	1	10	7	Mutually_Exclusive	EP300, KMT2C	1/17
MAP1B	KMT2C	1	1.06581322359664	64	1	10	6	Co_Occurence	KMT2C, MAP1B	1/16
LRP1	MACF1	1	1.06581322359664	64	1	10	6	Co_Occurence	LRP1, MACF1	1/16
PIK3CA	FLG	1	0	65	0	9	7	Mutually_Exclusive	FLG, PIK3CA	0/16
DNAH9	RB1	1	1.15844738073101	65	1	8	7	Co_Occurence	DNAH9, RB1	1/15
EP300	RB1	1	1.15844738073101	65	1	8	7	Co_Occurence	EP300, RB1	1/15
RELN	RB1	1	0	65	0	9	7	Mutually_Exclusive	RB1, RELN	0/16
MDN1	EP300	1	0	65	0	8	8	Mutually_Exclusive	EP300, MDN1	0/16

## Sheet: A2
gene1	gene2	pValue	oddsRatio	00	11	01	10	Event	pair	event_ratio
RB1	TP53	3.03187240918164e-06	11.8785081100368	132	15	41	4	Co_Occurence	RB1, TP53	15/45
FAT4	TTN	1.57883413111169e-05	8.23811310167302	138	14	33	7	Co_Occurence	FAT4, TTN	14/40
MACF1	FAT3	0.000325412009908553	9.22131070238889	163	7	11	11	Co_Occurence	FAT3, MACF1	7/22
ATM	PIK3CA	0.000389156296268181	6.68528543954949	154	9	17	12	Co_Occurence	ATM, PIK3CA	9/29
TTN	FAT3	0.00054513996545491	5.95014650350406	138	11	7	36	Co_Occurence	FAT3, TTN	11/43
MUC16	SYNE1	0.000933246016740855	4.47597415718511	141	12	17	22	Co_Occurence	MUC16, SYNE1	12/39
TTN	OBSCN	0.00105319879352234	5.17442798378334	137	11	8	36	Co_Occurence	OBSCN, TTN	11/44
KMT2C	KMT2D	0.00116076057174791	5.50450346624627	150	9	22	11	Co_Occurence	KMT2C, KMT2D	9/33
TP53	SYNE1	0.0015862529866964	3.75335153068916	123	16	13	40	Co_Occurence	SYNE1, TP53	16/53
SYNE1	MACF1	0.00160318628134009	5.74670053618188	153	8	10	21	Co_Occurence	MACF1, SYNE1	8/31
KDM6A	STAG2	0.00167303157358307	4.31145372393771	136	13	14	29	Co_Occurence	KDM6A, STAG2	13/43
FAT4	PIK3CA	0.00240005406694179	5.16265061318957	153	8	18	13	Co_Occurence	FAT4, PIK3CA	8/31
TTN	MACF1	0.00293438958933956	4.58135542102221	137	10	8	37	Co_Occurence	MACF1, TTN	10/45
RB1	ARID1A	0.00390995829198929	4.42187859714728	144	9	29	10	Co_Occurence	ARID1A, RB1	9/39
TP53	FAT4	0.00474671789970798	3.81650844309719	127	12	9	44	Co_Occurence	FAT4, TP53	12/53
OBSCN	HMCN1	0.00504420915031275	5.59610996132014	160	6	13	13	Co_Occurence	HMCN1, OBSCN	6/26
KMT2C	RYR2	0.005162999479403	4.84776123255398	155	7	17	13	Co_Occurence	KMT2C, RYR2	7/30
PIK3CA	ARID1A	0.00595771412285927	3.74149374533362	139	11	27	15	Co_Occurence	ARID1A, PIK3CA	11/42
MUC16	TP53	0.00604978269455859	3.03093255567583	119	17	39	17	Co_Occurence	MUC16, TP53	17/56
OBSCN	PIK3CA	0.00614163427984427	4.67108701506321	154	7	19	12	Co_Occurence	OBSCN, PIK3CA	7/31
PIK3CA	SYNE1	0.00629788729610101	3.82790709659878	146	9	20	17	Co_Occurence	PIK3CA, SYNE1	9/37
MUC16	TTN	0.00715982105440251	3.08645553623073	126	15	32	19	Co_Occurence	MUC16, TTN	15/51
RYR2	STAG2	0.00848470678769244	3.88248728807704	149	8	19	16	Co_Occurence	RYR2, STAG2	8/35
RB1	TTN	0.00855371649872087	4.04652742978076	136	10	37	9	Co_Occurence	RB1, TTN	10/46
OBSCN	FAT4	0.00886559265718415	4.79929210329786	158	6	15	13	Co_Occurence	FAT4, OBSCN	6/28
FAT4	ARID1A	0.00905114193929563	3.63999624546256	142	9	29	12	Co_Occurence	ARID1A, FAT4	9/41
TTN	ELF3	0.00917578106478448	3.36059931927204	133	11	12	36	Co_Occurence	ELF3, TTN	11/48
ERBB2	TP53	0.00951046783552445	3.9719620889818	129	10	46	7	Co_Occurence	ERBB2, TP53	10/53
XIRP2	TP53	0.00951046783552445	3.9719620889818	129	10	46	7	Co_Occurence	TP53, XIRP2	10/53
TTN	TP53	0.00964702689312279	2.52471723633803	110	21	35	26	Co_Occurence	TP53, TTN	21/61
ZFHX4	RYR2	0.00986286502818934	4.69850281784617	157	6	18	11	Co_Occurence	RYR2, ZFHX4	6/29
SYNE1	KMT2D	0.0105836879788279	3.52812954288749	142	10	21	19	Co_Occurence	KMT2D, SYNE1	10/40
KMT2C	ATM	0.0117557900457807	4.43264135456056	157	6	15	14	Co_Occurence	ATM, KMT2C	6/29
OBSCN	SYNE1	0.0120583532093871	3.96331026486356	151	7	22	12	Co_Occurence	OBSCN, SYNE1	7/34
TTN	PIK3CA	0.0120690642639717	3.18440968108488	131	12	14	35	Co_Occurence	PIK3CA, TTN	12/49
MACF1	LRP2	0.0124199508142117	5.11931954241774	162	5	12	13	Co_Occurence	LRP2, MACF1	5/25
FAT3	ZFHX4	0.0124199508142117	5.11931954241774	162	5	12	13	Co_Occurence	FAT3, ZFHX4	5/25
MACF1	ZFHX4	0.0124199508142117	5.11931954241774	162	5	12	13	Co_Occurence	MACF1, ZFHX4	5/25
KDM6A	TP53	0.0126053508833735	2.50938849564952	113	19	37	23	Co_Occurence	KDM6A, TP53	19/60
KMT2D	FAT3	0.0127848993822665	3.9376505832714	150	7	11	24	Co_Occurence	FAT3, KMT2D	7/35
HMCN1	ELF3	0.0144819002045024	4.18822228931023	156	6	17	13	Co_Occurence	ELF3, HMCN1	6/30
LRP2	PIK3CA	0.0150965179042254	4.18094717279576	155	6	20	11	Co_Occurence	LRP2, PIK3CA	6/31
FAT4	ATM	0.0152733171001192	4.11446435069439	156	6	15	15	Co_Occurence	ATM, FAT4	6/30
MUC16	XIRP2	0.0153965783547563	3.80055518284978	148	7	10	27	Co_Occurence	MUC16, XIRP2	7/37
OBSCN	LRP2	0.0159213291350663	4.7294381247412	161	5	12	14	Co_Occurence	LRP2, OBSCN	5/26
OBSCN	XIRP2	0.0159213291350663	4.7294381247412	161	5	12	14	Co_Occurence	OBSCN, XIRP2	5/26
HMCN1	ZFHX4	0.0159213291350663	4.7294381247412	161	5	12	14	Co_Occurence	HMCN1, ZFHX4	5/26
KMT2D	TP53	0.0164161048662094	2.72750147720155	120	15	41	16	Co_Occurence	KMT2D, TP53	15/57
FGFR3	PIK3CA	0.0176414117125642	3.43572599198223	144	9	17	22	Co_Occurence	FGFR3, PIK3CA	9/39
RYR2	MUC16	0.017908336274623	3.40325151965351	143	9	25	15	Co_Occurence	MUC16, RYR2	9/40
STAG2	FGFR3	0.0197440916626886	3.22415837287239	143	9	22	18	Co_Occurence	FGFR3, STAG2	9/40
XIRP2	KMT2C	0.020048772789592	4.39101917522847	160	5	15	12	Co_Occurence	KMT2C, XIRP2	5/27
FAT3	PIK3CA	0.0205067600939556	3.81170234658428	154	6	20	12	Co_Occurence	FAT3, PIK3CA	6/32
MACF1	OBSCN	0.0206293362926462	4.34326369235073	160	5	14	13	Co_Occurence	MACF1, OBSCN	5/27
MACF1	MUC16	0.0219132307066557	3.43486164533169	147	7	27	11	Co_Occurence	MACF1, MUC16	7/38
SYNE1	FAT4	0.0221696692156349	3.35741268032138	149	7	14	22	Co_Occurence	FAT4, SYNE1	7/36
FAT4	ELF3	0.0244546969045819	3.58953254794234	154	6	17	15	Co_Occurence	ELF3, FAT4	6/32
XIRP2	FAT4	0.0248481258762498	4.09452317172337	159	5	16	12	Co_Occurence	FAT4, XIRP2	5/28
OBSCN	TP53	0.0303670686071957	3.04683932198373	127	10	46	9	Co_Occurence	OBSCN, TP53	10/55
FAT3	FAT4	0.0318920994834369	3.75961283825437	158	5	16	13	Co_Occurence	FAT3, FAT4	5/29
MACF1	FAT4	0.0318920994834369	3.75961283825437	158	5	16	13	Co_Occurence	FAT4, MACF1	5/29
RYR2	FGFR3	0.0320671613476683	3.12766460318723	145	8	23	16	Co_Occurence	FGFR3, RYR2	8/39
RYR2	KMT2D	0.0320671613476683	3.12766460318723	145	8	23	16	Co_Occurence	KMT2D, RYR2	8/39
KMT2C	OBSCN	0.0326753140013366	3.72415005914802	158	5	14	15	Co_Occurence	KMT2C, OBSCN	5/29
TTN	SYNE1	0.0330815680619139	2.56665085880916	128	12	17	35	Co_Occurence	SYNE1, TTN	12/52
KMT2D	MUC16	0.0363269521482298	2.70113432871556	137	10	24	21	Co_Occurence	KMT2D, MUC16	10/45
LRP2	ELF3	0.0366226863978112	3.59866221352296	157	5	18	12	Co_Occurence	ELF3, LRP2	5/30
STAG2	SYNE1	0.0380272278015996	2.86690162674937	144	8	21	19	Co_Occurence	STAG2, SYNE1	8/40
ATM	OBSCN	0.0401158519213843	3.47181758887605	157	5	14	16	Co_Occurence	ATM, OBSCN	5/30
FAT4	RB1	0.0401158519213843	3.47181758887605	157	5	14	16	Co_Occurence	FAT4, RB1	5/30
KMT2C	STAG2	0.0420341301033865	3.05748810277285	151	6	21	14	Co_Occurence	KMT2C, STAG2	6/35
RYR2	XIRP2	0.0436647446529748	3.38981540735135	156	5	12	19	Co_Occurence	RYR2, XIRP2	5/31
RB1	FGFR3	0.0471801599907954	0	142	0	31	19	Mutually_Exclusive	FGFR3, RB1	0/50
KMT2D	MACF1	0.0482829977202319	2.95781697688834	149	6	12	25	Co_Occurence	KMT2D, MACF1	6/37
ARID1A	XIRP2	0.0485763896525244	3.22594611119136	144	7	10	31	Co_Occurence	ARID1A, XIRP2	7/41
XIRP2	ERBB2	0.0488701969236213	3.79381752383441	162	4	13	13	Co_Occurence	ERBB2, XIRP2	4/26
ZFHX4	ERBB2	0.0488701969236213	3.79381752383441	162	4	13	13	Co_Occurence	ERBB2, ZFHX4	4/26
ZFHX4	LRP2	0.0488701969236213	3.79381752383441	162	4	13	13	Co_Occurence	LRP2, ZFHX4	4/26
ZFHX4	XIRP2	0.0488701969236213	3.79381752383441	162	4	13	13	Co_Occurence	XIRP2, ZFHX4	4/26
ELF3	TP53	0.0493201572451205	2.5121464051018	124	11	45	12	Co_Occurence	ELF3, TP53	11/57
OBSCN	MUC16	0.0502200647716204	3.12977645287369	146	7	27	12	Co_Occurence	MUC16, OBSCN	7/39
FAT4	KMT2D	0.0519090436237745	3.03920580461724	147	7	24	14	Co_Occurence	FAT4, KMT2D	7/38
ARID1A	FAT3	0.0557586976999047	2.91452917754544	143	7	11	31	Co_Occurence	ARID1A, FAT3	7/42
TTN	ATM	0.0567135323614579	2.60930866368628	133	9	12	38	Co_Occurence	ATM, TTN	9/50
KDM6A	FGFR3	0.0576715819813452	2.29482479112041	130	11	20	31	Co_Occurence	FGFR3, KDM6A	11/51
MACF1	ERBB2	0.0592845529548812	3.50379224652782	161	4	13	14	Co_Occurence	ERBB2, MACF1	4/27
FAT3	LRP2	0.0592845529548812	3.50379224652782	161	4	13	14	Co_Occurence	FAT3, LRP2	4/27
SYNE1	RYR2	0.0616748251862712	2.71442371514217	146	7	17	22	Co_Occurence	RYR2, SYNE1	7/39
PIK3CA	STAG2	0.0634708553551641	2.67189532695919	146	7	20	19	Co_Occurence	PIK3CA, STAG2	7/39
FAT4	MUC16	0.0655486835206581	2.64955756837821	144	7	27	14	Co_Occurence	FAT4, MUC16	7/41
OBSCN	ZFHX4	0.0708480793068317	3.25286188727002	160	4	13	15	Co_Occurence	OBSCN, ZFHX4	4/28
KMT2D	ERBB2	0.0797696215697518	0	144	0	17	31	Mutually_Exclusive	ERBB2, KMT2D	0/48
FAT3	CDKN1A	0.0851962915965992	3.00399591599553	159	4	15	14	Co_Occurence	CDKN1A, FAT3	4/29
MACF1	CDKN1A	0.0851962915965992	3.00399591599553	159	4	15	14	Co_Occurence	CDKN1A, MACF1	4/29
FAT3	RB1	0.0851962915965992	3.00399591599553	159	4	15	14	Co_Occurence	FAT3, RB1	4/29
ZFHX4	MUC16	0.0870517839558122	2.84364945508802	147	6	28	11	Co_Occurence	MUC16, ZFHX4	6/39
TTN	CDKN1A	0.0878369676853689	2.48483764263797	134	8	11	39	Co_Occurence	CDKN1A, TTN	8/50
TTN	HMCN1	0.0878369676853689	2.48483764263797	134	8	11	39	Co_Occurence	HMCN1, TTN	8/50
TP53	FGFR3	0.0886465196681598	0.416437205038021	110	5	26	51	Mutually_Exclusive	FGFR3, TP53	5/77
CDKN1A	FGFR3	0.0916077092369404	2.71411695715047	148	6	25	13	Co_Occurence	CDKN1A, FGFR3	6/38
PIK3CA	MUC16	0.0925400228770769	2.38002547806635	140	8	26	18	Co_Occurence	MUC16, PIK3CA	8/44
XIRP2	ATM	0.0973596188914104	2.83832613859541	158	4	17	13	Co_Occurence	ATM, XIRP2	4/30
LRP2	FAT4	0.0973596188914104	2.83832613859541	158	4	17	13	Co_Occurence	FAT4, LRP2	4/30
SYNE1	ATM	0.0990385230164006	2.55774180110478	148	6	15	23	Co_Occurence	ATM, SYNE1	6/38
LRP2	TP53	0.0996557877599224	2.34007358120223	127	8	48	9	Co_Occurence	LRP2, TP53	8/57
HMCN1	CDKN1A	0.100929848521241	2.78831736178875	158	4	15	15	Co_Occurence	CDKN1A, HMCN1	4/30
MUC16	STAG2	0.101166331716609	2.23969172838744	139	8	19	26	Co_Occurence	MUC16, STAG2	8/45
TP53	HMCN1	0.107077116646008	2.40029475471678	126	9	10	47	Co_Occurence	HMCN1, TP53	9/57
MUC16	KDM6A	0.113128992977597	1.9516624786478	127	11	31	23	Co_Occurence	KDM6A, MUC16	11/54
FAT3	ATM	0.116064624436546	2.62088364809807	157	4	17	14	Co_Occurence	ATM, FAT3	4/31
MACF1	ATM	0.116064624436546	2.62088364809807	157	4	17	14	Co_Occurence	ATM, MACF1	4/31
ATM	KMT2D	0.116875152065711	2.32320765521751	146	6	25	15	Co_Occurence	ATM, KMT2D	6/40
HMCN1	KMT2C	0.117993482151216	2.59923002458228	157	4	16	15	Co_Occurence	HMCN1, KMT2C	4/31
FAT3	KDM6A	0.129694674568454	0.191874534546596	133	1	41	17	Mutually_Exclusive	FAT3, KDM6A	1/58
TTN	XIRP2	0.135155831738601	2.35015676572122	135	7	10	40	Co_Occurence	TTN, XIRP2	7/50
TTN	ZFHX4	0.135155831738601	2.35015676572122	135	7	10	40	Co_Occurence	TTN, ZFHX4	7/50
FAT4	HMCN1	0.136317630440589	2.4323771856161	156	4	15	17	Co_Occurence	FAT4, HMCN1	4/32
TTN	ARID1A	0.140982787279275	1.82900997615107	120	13	25	34	Co_Occurence	ARID1A, TTN	13/59
ATM	ARID1A	0.141739957926959	2.24666169050534	140	7	31	14	Co_Occurence	ARID1A, ATM	7/45
ELF3	ATM	0.143954834438533	2.63857091587503	153	5	16	18	Co_Occurence	ATM, ELF3	5/34
SYNE1	ERBB2	0.145257786141506	2.60442171535303	151	5	12	24	Co_Occurence	ERBB2, SYNE1	5/36
SYNE1	LRP2	0.145257786141506	2.60442171535303	151	5	12	24	Co_Occurence	LRP2, SYNE1	5/36
SYNE1	ZFHX4	0.145257786141506	2.60442171535303	151	5	12	24	Co_Occurence	SYNE1, ZFHX4	5/36
OBSCN	STAG2	0.154353814701183	2.43673577394218	151	5	22	14	Co_Occurence	OBSCN, STAG2	5/36
TTN	KDM6A	0.155740212583051	1.7670758199384	117	14	28	33	Co_Occurence	KDM6A, TTN	14/61
STAG2	KMT2D	0.158117599057837	2.04716722942787	141	7	24	20	Co_Occurence	KMT2D, STAG2	7/44
KMT2D	LRP2	0.159412790917751	2.37430520392362	149	5	12	26	Co_Occurence	KMT2D, LRP2	5/38
KMT2D	ZFHX4	0.159412790917751	2.37430520392362	149	5	12	26	Co_Occurence	KMT2D, ZFHX4	5/38
TP53	ARID1A	0.161961888369388	1.79163295698749	113	15	23	41	Co_Occurence	ARID1A, TP53	15/64
HMCN1	SYNE1	0.174197821586078	2.20595299463206	149	5	24	14	Co_Occurence	HMCN1, SYNE1	5/38
XIRP2	LRP2	0.17904964731437	2.44882502166143	161	3	14	14	Co_Occurence	LRP2, XIRP2	3/28
RYR2	KDM6A	0.184927626509711	1.96269635062835	134	8	34	16	Co_Occurence	KDM6A, RYR2	8/50
ATM	STAG2	0.185297720797779	2.10641617161169	149	5	22	16	Co_Occurence	ATM, STAG2	5/38
KMT2C	SYNE1	0.193942215110497	2.04627777320517	148	5	24	15	Co_Occurence	KMT2C, SYNE1	5/39
HMCN1	FGFR3	0.199991400804459	2.01042888676671	147	5	26	14	Co_Occurence	FGFR3, HMCN1	5/40
HMCN1	KMT2D	0.199991400804459	2.01042888676671	147	5	26	14	Co_Occurence	HMCN1, KMT2D	5/40
OBSCN	KMT2D	0.199991400804459	2.01042888676671	147	5	26	14	Co_Occurence	KMT2D, OBSCN	5/40
FAT3	ERBB2	0.203002666186268	2.27289938871033	160	3	14	15	Co_Occurence	ERBB2, FAT3	3/29
MACF1	XIRP2	0.203002666186268	2.27289938871033	160	3	14	15	Co_Occurence	MACF1, XIRP2	3/29
KDM6A	XIRP2	0.214760536212134	2.09655634254709	139	6	11	36	Co_Occurence	KDM6A, XIRP2	6/47
ATM	MUC16	0.22074075926088	2.03389903357874	143	6	28	15	Co_Occurence	ATM, MUC16	6/43
KDM6A	SYNE1	0.223711381256403	1.76676895398343	130	9	20	33	Co_Occurence	KDM6A, SYNE1	9/53
ELF3	MACF1	0.241051225624638	2.31769573365373	155	4	14	19	Co_Occurence	ELF3, MACF1	4/33
FAT3	RYR2	0.250758093700739	2.18867696272233	154	4	20	14	Co_Occurence	FAT3, RYR2	4/34
ELF3	OBSCN	0.254136549320765	2.15057558078079	154	4	15	19	Co_Occurence	ELF3, OBSCN	4/34
PIK3CA	XIRP2	0.256440017180156	2.12935992391932	153	4	13	22	Co_Occurence	PIK3CA, XIRP2	4/35
KDM6A	ATM	0.260131096267625	1.93524098284412	136	7	14	35	Co_Occurence	ATM, KDM6A	7/49
HMCN1	RYR2	0.266974680676864	2.03073433009108	153	4	20	15	Co_Occurence	HMCN1, RYR2	4/35
OBSCN	RYR2	0.266974680676864	2.03073433009108	153	4	20	15	Co_Occurence	OBSCN, RYR2	4/35
LRP2	STAG2	0.268229135577245	2.02430789107753	152	4	23	13	Co_Occurence	LRP2, STAG2	4/36
KMT2C	ELF3	0.270150132902648	2.0042162566104	153	4	19	16	Co_Occurence	ELF3, KMT2C	4/35
ZFHX4	TP53	0.270698531000697	1.79389493209597	126	7	49	10	Co_Occurence	TP53, ZFHX4	7/59
ARID1A	RYR2	0.27091742984576	1.81319657679994	137	7	17	31	Co_Occurence	ARID1A, RYR2	7/48
ARID1A	KDM6A	0.27408781655655	1.61209237090819	123	11	31	27	Co_Occurence	ARID1A, KDM6A	11/58
XIRP2	SYNE1	0.296014598313783	1.83909686474119	150	4	25	13	Co_Occurence	SYNE1, XIRP2	4/38
FAT4	RYR2	0.307495425869803	1.7701751181446	151	4	20	17	Co_Occurence	FAT4, RYR2	4/37
SYNE1	ARID1A	0.310156271662922	1.68374728037634	133	8	30	21	Co_Occurence	ARID1A, SYNE1	8/51
FAT3	FGFR3	0.315946788747108	0.283627229349513	144	1	30	17	Mutually_Exclusive	FAT3, FGFR3	1/47
ERBB2	FGFR3	0.316856124550392	0.303395541529317	145	1	30	16	Mutually_Exclusive	ERBB2, FGFR3	1/46
KMT2C	PIK3CA	0.320954432713194	0.310790954232754	147	1	25	19	Mutually_Exclusive	KMT2C, PIK3CA	1/44
KMT2C	FGFR3	0.330428000864383	1.86472384106432	146	5	26	15	Co_Occurence	FGFR3, KMT2C	5/41
LRP2	ARID1A	0.337765051700736	1.78664244963922	142	5	33	12	Co_Occurence	ARID1A, LRP2	5/45
MUC16	HMCN1	0.340524549287036	1.76727838943534	144	5	14	29	Co_Occurence	HMCN1, MUC16	5/43
MUC16	RB1	0.340524549287036	1.76727838943534	144	5	14	29	Co_Occurence	MUC16, RB1	5/43
MUC16	ARID1A	0.341672084877131	1.59709181376346	129	9	29	25	Co_Occurence	ARID1A, MUC16	9/54
KDM6A	ERBB2	0.372286591581072	0.451530049337494	135	2	15	40	Mutually_Exclusive	ERBB2, KDM6A	2/55
ERBB2	TTN	0.373444210653316	1.77665552770924	134	6	41	11	Co_Occurence	ERBB2, TTN	6/52
LRP2	TTN	0.373444210653316	1.77665552770924	134	6	41	11	Co_Occurence	LRP2, TTN	6/52
ZFHX4	CDKN1A	0.384343443102746	2.11883065705836	159	3	16	14	Co_Occurence	CDKN1A, ZFHX4	3/30
LRP2	HMCN1	0.384343443102746	2.11883065705836	159	3	16	14	Co_Occurence	HMCN1, LRP2	3/30
XIRP2	HMCN1	0.384343443102746	2.11883065705836	159	3	16	14	Co_Occurence	HMCN1, XIRP2	3/30
ERBB2	OBSCN	0.384343443102746	2.11883065705836	159	3	16	14	Co_Occurence	ERBB2, OBSCN	3/30
ERBB2	RB1	0.384343443102746	2.11883065705836	159	3	16	14	Co_Occurence	ERBB2, RB1	3/30
XIRP2	RB1	0.384343443102746	2.11883065705836	159	3	16	14	Co_Occurence	RB1, XIRP2	3/30
FAT3	HMCN1	0.395862377624915	1.96636306794195	158	3	16	15	Co_Occurence	FAT3, HMCN1	3/31
FAT3	OBSCN	0.395862377624915	1.96636306794195	158	3	16	15	Co_Occurence	FAT3, OBSCN	3/31
MACF1	RB1	0.395862377624915	1.96636306794195	158	3	16	15	Co_Occurence	MACF1, RB1	3/31
KMT2C	MACF1	0.408917826209956	1.84001262613837	157	3	15	17	Co_Occurence	KMT2C, MACF1	3/32
OBSCN	CDKN1A	0.409754332221737	1.83287722485426	157	3	16	16	Co_Occurence	CDKN1A, OBSCN	3/32
RB1	CDKN1A	0.409754332221737	1.83287722485426	157	3	16	16	Co_Occurence	CDKN1A, RB1	3/32
KMT2D	FGFR3	0.424353687036686	0.510448727519347	133	3	28	28	Mutually_Exclusive	FGFR3, KMT2D	3/56
XIRP2	ELF3	0.435305971446903	1.65559848602339	155	3	20	14	Co_Occurence	ELF3, XIRP2	3/34
ZFHX4	ELF3	0.435305971446903	1.65559848602339	155	3	20	14	Co_Occurence	ELF3, ZFHX4	3/34
FAT4	CDKN1A	0.443199527337377	1.60992136376717	155	3	16	18	Co_Occurence	CDKN1A, FAT4	3/34
ATM	HMCN1	0.443199527337377	1.60992136376717	155	3	16	18	Co_Occurence	ATM, HMCN1	3/34
FGFR3	MUC16	0.445164850226887	1.44451664415235	134	7	27	24	Co_Occurence	FGFR3, MUC16	7/51
RYR2	ERBB2	0.451664229130227	1.56719028184437	154	3	14	21	Co_Occurence	ERBB2, RYR2	3/35
RYR2	LRP2	0.451664229130227	1.56719028184437	154	3	14	21	Co_Occurence	LRP2, RYR2	3/35
ELF3	FAT3	0.457893732589027	1.53605599434172	154	3	15	20	Co_Occurence	ELF3, FAT3	3/35
ERBB2	STAG2	0.475261662984567	0.359560414768681	149	1	26	16	Mutually_Exclusive	ERBB2, STAG2	1/42
RYR2	MACF1	0.476582242965428	1.4539464124038	153	3	15	21	Co_Occurence	MACF1, RYR2	3/36
TTN	STAG2	0.47888918415126	1.35802276523099	126	8	19	39	Co_Occurence	STAG2, TTN	8/58
ATM	RYR2	0.481601810419016	0.323074503121678	148	1	23	20	Mutually_Exclusive	ATM, RYR2	1/43
FAT3	SYNE1	0.485154836421394	1.69740501244045	149	4	25	14	Co_Occurence	FAT3, SYNE1	4/39
FGFR3	LRP2	0.485899318750561	1.68133535043054	148	4	13	27	Co_Occurence	FGFR3, LRP2	4/40
KMT2D	XIRP2	0.485899318750561	1.68133535043054	148	4	13	27	Co_Occurence	KMT2D, XIRP2	4/40
PIK3CA	TP53	0.495796236536746	1.33832397906286	119	9	47	17	Co_Occurence	PIK3CA, TP53	9/64
ELF3	RYR2	0.498806222073246	1.5642572281342	149	4	20	19	Co_Occurence	ELF3, RYR2	4/39
KMT2D	TTN	0.502069444200297	1.32213974334545	123	9	38	22	Co_Occurence	KMT2D, TTN	9/60
FAT4	STAG2	0.505868362628152	1.51040511053756	148	4	23	17	Co_Occurence	FAT4, STAG2	4/40
MUC16	ERBB2	0.50938137651527	1.48377794928475	145	4	13	30	Co_Occurence	ERBB2, MUC16	4/43
PIK3CA	ELF3	0.524165472514044	1.40395691865101	147	4	19	22	Co_Occurence	ELF3, PIK3CA	4/41
MUC16	FAT3	0.531385437335469	1.36898402877027	144	4	14	30	Co_Occurence	FAT3, MUC16	4/44
ERBB2	ARID1A	0.532383450977608	0.516283247734065	139	2	36	15	Mutually_Exclusive	ARID1A, ERBB2	2/51
ZFHX4	KDM6A	0.537533532166117	1.55012747552173	138	5	37	12	Co_Occurence	KDM6A, ZFHX4	5/49
HMCN1	ARID1A	0.542608413246292	1.5115431281548	140	5	33	14	Co_Occurence	ARID1A, HMCN1	5/47
OBSCN	ARID1A	0.542608413246292	1.5115431281548	140	5	33	14	Co_Occurence	ARID1A, OBSCN	5/47
ELF3	KMT2D	0.543835031263427	1.52403249367348	143	5	26	18	Co_Occurence	ELF3, KMT2D	5/44
ARID1A	KMT2C	0.555637740248154	1.40135774361242	139	5	15	33	Co_Occurence	ARID1A, KMT2C	5/48
KMT2D	PIK3CA	0.578815966898284	1.28028990589718	140	5	21	26	Co_Occurence	KMT2D, PIK3CA	5/47
TP53	FAT3	0.595027882878373	0.671628524425781	122	4	14	52	Mutually_Exclusive	FAT3, TP53	4/66
TP53	CDKN1A	0.595800619490286	0.621927485307737	121	4	15	52	Mutually_Exclusive	CDKN1A, TP53	4/67
ELF3	KDM6A	0.59603101681299	1.30201799935737	133	6	36	17	Co_Occurence	ELF3, KDM6A	6/53
TP53	KMT2C	0.604953177955944	1.34945105316487	123	7	13	49	Co_Occurence	KMT2C, TP53	7/62
RYR2	TTN	0.613323054828691	1.31565586657409	128	7	40	17	Co_Occurence	RYR2, TTN	7/57
ATM	TP53	0.621172200176871	1.24338662995608	122	7	49	14	Co_Occurence	ATM, TP53	7/63
KDM6A	KMT2D	0.635413138430742	1.29737383069109	127	8	23	34	Co_Occurence	KDM6A, KMT2D	8/57
RYR2	TP53	0.636165918141046	1.24845529988292	120	8	48	16	Co_Occurence	RYR2, TP53	8/64
FGFR3	TTN	0.648499435471973	0.703652357910264	120	6	41	25	Mutually_Exclusive	FGFR3, TTN	6/66
LRP2	ERBB2	0.650685141451491	1.41928538795529	160	2	15	15	Co_Occurence	ERBB2, LRP2	2/30
FAT3	XIRP2	0.663953235238376	1.32286760110854	159	2	15	16	Co_Occurence	FAT3, XIRP2	2/31
LRP2	CDKN1A	0.677901536457728	1.23773053961079	158	2	17	15	Co_Occurence	CDKN1A, LRP2	2/32
XIRP2	CDKN1A	0.677901536457728	1.23773053961079	158	2	17	15	Co_Occurence	CDKN1A, XIRP2	2/32
ERBB2	HMCN1	0.677901536457728	1.23773053961079	158	2	17	15	Co_Occurence	ERBB2, HMCN1	2/32
ZFHX4	RB1	0.677901536457728	1.23773053961079	158	2	17	15	Co_Occurence	RB1, ZFHX4	2/32
ERBB2	KMT2C	0.692306304982436	1.1619758776728	157	2	18	15	Co_Occurence	ERBB2, KMT2C	2/33
LRP2	KMT2C	0.692306304982436	1.1619758776728	157	2	18	15	Co_Occurence	KMT2C, LRP2	2/33
ZFHX4	KMT2C	0.692306304982436	1.1619758776728	157	2	18	15	Co_Occurence	KMT2C, ZFHX4	2/33
MACF1	HMCN1	0.694033526732618	1.15347889391164	157	2	17	16	Co_Occurence	HMCN1, MACF1	2/33
KMT2C	CDKN1A	0.698729444301203	0.451740146733491	154	1	18	19	Mutually_Exclusive	CDKN1A, KMT2C	1/37
KMT2C	RB1	0.698729444301203	0.451740146733491	154	1	18	19	Mutually_Exclusive	KMT2C, RB1	1/37
ERBB2	ELF3	0.698829851438349	0.436095543932962	153	1	22	16	Mutually_Exclusive	ELF3, ERBB2	1/38
RB1	HMCN1	0.69930881075447	0.479840572447189	155	1	18	18	Mutually_Exclusive	HMCN1, RB1	1/36
ATM	ERBB2	0.699461972308425	0.485820005274962	155	1	16	20	Mutually_Exclusive	ATM, ERBB2	1/36
FAT4	ERBB2	0.699461972308425	0.485820005274962	155	1	16	20	Mutually_Exclusive	ERBB2, FAT4	1/36
ERBB2	PIK3CA	0.707774543932629	1.41330687820255	152	3	23	14	Co_Occurence	ERBB2, PIK3CA	3/37
ZFHX4	PIK3CA	0.707774543932629	1.41330687820255	152	3	23	14	Co_Occurence	PIK3CA, ZFHX4	3/37
CDKN1A	RYR2	0.712498957303693	1.35478040972531	152	3	21	16	Co_Occurence	CDKN1A, RYR2	3/37
XIRP2	STAG2	0.712914895328513	1.345926479978	151	3	24	14	Co_Occurence	STAG2, XIRP2	3/38
MACF1	PIK3CA	0.716332575146031	1.31102731766331	151	3	23	15	Co_Occurence	MACF1, PIK3CA	3/38
STAG2	MACF1	0.723167934781066	1.24845106579184	150	3	15	24	Co_Occurence	MACF1, STAG2	3/39
CDKN1A	PIK3CA	0.726689600799928	1.22146842938806	150	3	23	16	Co_Occurence	CDKN1A, PIK3CA	3/39
HMCN1	STAG2	0.735053557594726	1.16306029057334	149	3	24	16	Co_Occurence	HMCN1, STAG2	3/40
FGFR3	MACF1	0.742667960371856	0.626350869602673	145	2	16	29	Mutually_Exclusive	FGFR3, MACF1	2/45
RB1	KMT2D	0.743592285226842	0.585600158158768	144	2	29	17	Mutually_Exclusive	KMT2D, RB1	2/46
ELF3	STAG2	0.748097268984586	0.55003566813849	144	2	25	21	Mutually_Exclusive	ELF3, STAG2	2/46
PIK3CA	RYR2	0.748641437559147	1.32516152417845	146	4	20	22	Co_Occurence	PIK3CA, RYR2	4/42
MUC16	CDKN1A	0.751162101113361	1.26942378197393	143	4	15	30	Co_Occurence	CDKN1A, MUC16	4/45
SYNE1	ELF3	0.757183468806373	1.21135121642795	144	4	19	25	Co_Occurence	ELF3, SYNE1	4/44
KMT2C	MUC16	0.759707707297499	1.18227212539821	142	4	30	16	Co_Occurence	KMT2C, MUC16	4/46
MACF1	ARID1A	0.759785290035404	1.17546891105932	140	4	34	14	Co_Occurence	ARID1A, MACF1	4/48
LRP2	KDM6A	0.76834403622215	1.10871291565281	137	4	38	13	Co_Occurence	KDM6A, LRP2	4/51
KDM6A	CDKN1A	0.76999643935294	0.645535620933235	134	3	16	39	Mutually_Exclusive	CDKN1A, KDM6A	3/55
KDM6A	RB1	0.76999643935294	0.645535620933235	134	3	16	39	Mutually_Exclusive	KDM6A, RB1	3/55
ELF3	FGFR3	0.770299909359598	1.10662918168974	142	4	27	19	Co_Occurence	ELF3, FGFR3	4/46
KMT2C	KDM6A	0.775646815842824	1.21494778601806	135	5	37	15	Co_Occurence	KDM6A, KMT2C	5/52
ARID1A	ELF3	0.783354046423979	1.14392161369934	136	5	18	33	Co_Occurence	ARID1A, ELF3	5/51
ARID1A	STAG2	0.794720515620788	1.18643389685079	133	6	21	32	Co_Occurence	ARID1A, STAG2	6/53
PIK3CA	KDM6A	0.804397228331774	1.08288275042566	130	6	36	20	Co_Occurence	KDM6A, PIK3CA	6/56
FGFR3	ARID1A	0.805631314748662	0.747018625505163	128	5	33	26	Mutually_Exclusive	ARID1A, FGFR3	5/59
KMT2D	ARID1A	0.805631314748662	0.747018625505163	128	5	33	26	Mutually_Exclusive	ARID1A, KMT2D	5/59
MACF1	TP53	1	0.927955974832489	123	5	51	13	Mutually_Exclusive	MACF1, TP53	5/64
CDKN1A	ARID1A	1	1.08970808115054	139	4	34	15	Co_Occurence	ARID1A, CDKN1A	4/49
ELF3	MUC16	1	0.975555637945223	139	4	30	19	Mutually_Exclusive	ELF3, MUC16	4/49
ATM	FGFR3	1	0.85187638525124	143	3	28	18	Mutually_Exclusive	ATM, FGFR3	3/46
FAT4	FGFR3	1	0.85187638525124	143	3	28	18	Mutually_Exclusive	FAT4, FGFR3	3/46
ZFHX4	STAG2	1	0.800871377042161	150	2	25	15	Mutually_Exclusive	STAG2, ZFHX4	2/40
STAG2	CDKN1A	1	0.697655758301767	148	2	17	25	Mutually_Exclusive	CDKN1A, STAG2	2/42
STAG2	RB1	1	0.697655758301767	148	2	17	25	Mutually_Exclusive	RB1, STAG2	2/42
STAG2	TP53	1	1.0262016166066	117	8	48	19	Co_Occurence	STAG2, TP53	8/67
KMT2C	TTN	1	1.03157846842267	130	5	42	15	Co_Occurence	KMT2C, TTN	5/57
FAT4	KDM6A	1	0.824334065764979	133	4	38	17	Mutually_Exclusive	FAT4, KDM6A	4/55
HMCN1	KDM6A	1	0.947643487793409	135	4	38	15	Mutually_Exclusive	HMCN1, KDM6A	4/53
OBSCN	KDM6A	1	0.947643487793409	135	4	38	15	Mutually_Exclusive	KDM6A, OBSCN	4/53
MACF1	KDM6A	1	1.02243794966305	136	4	38	14	Co_Occurence	KDM6A, MACF1	4/52
ZFHX4	ARID1A	1	0.857807032192826	140	3	35	14	Mutually_Exclusive	ARID1A, ZFHX4	3/49
LRP2	MUC16	1	0.995415385474895	144	3	31	14	Mutually_Exclusive	LRP2, MUC16	3/45
SYNE1	FGFR3	1	0.806792631619569	136	4	27	25	Mutually_Exclusive	FGFR3, SYNE1	4/52
OBSCN	FGFR3	1	0.971121552532508	145	3	28	16	Mutually_Exclusive	FGFR3, OBSCN	3/44
XIRP2	FGFR3	1	0.672516148874117	146	2	29	15	Mutually_Exclusive	FGFR3, XIRP2	2/44
ZFHX4	FGFR3	1	0.672516148874117	146	2	29	15	Mutually_Exclusive	FGFR3, ZFHX4	2/44
CDKN1A	KMT2D	1	0.971121552532508	145	3	28	16	Mutually_Exclusive	CDKN1A, KMT2D	3/44
CDKN1A	SYNE1	1	1.05977780903667	147	3	26	16	Co_Occurence	CDKN1A, SYNE1	3/42
RB1	SYNE1	1	1.05977780903667	147	3	26	16	Co_Occurence	RB1, SYNE1	3/42
FAT3	STAG2	1	0.746050010166748	149	2	25	16	Mutually_Exclusive	FAT3, STAG2	2/41
HMCN1	PIK3CA	1	0.731484451473569	149	2	24	17	Mutually_Exclusive	HMCN1, PIK3CA	2/41
RB1	PIK3CA	1	0.731484451473569	149	2	24	17	Mutually_Exclusive	PIK3CA, RB1	2/41
RB1	RYR2	1	0.808330671753155	151	2	22	17	Mutually_Exclusive	RB1, RYR2	2/39
CDKN1A	ELF3	1	0.852219655803742	152	2	21	17	Mutually_Exclusive	CDKN1A, ELF3	2/38
RB1	ELF3	1	0.852219655803742	152	2	21	17	Mutually_Exclusive	ELF3, RB1	2/38
CDKN1A	ATM	1	0.95378239191242	154	2	19	17	Mutually_Exclusive	ATM, CDKN1A	2/36
RB1	ATM	1	0.95378239191242	154	2	19	17	Mutually_Exclusive	ATM, RB1	2/36
LRP2	ATM	1	1.09423204833723	156	2	19	15	Co_Occurence	ATM, LRP2	2/34
ZFHX4	ATM	1	1.09423204833723	156	2	19	15	Co_Occurence	ATM, ZFHX4	2/34
KMT2C	FAT4	1	0.895244527476733	153	2	19	18	Mutually_Exclusive	FAT4, KMT2C	2/37
ZFHX4	FAT4	1	1.09423204833723	156	2	19	15	Co_Occurence	FAT4, ZFHX4	2/34
FAT3	KMT2C	1	1.08289198030747	156	2	18	16	Co_Occurence	FAT3, KMT2C	2/34
ERBB2	CDKN1A	1	0.546546910744372	157	1	18	16	Mutually_Exclusive	CDKN1A, ERBB2	1/34
RB1	OBSCN	1	1.07916418817891	156	2	17	17	Co_Occurence	OBSCN, RB1	2/34
LRP2	RB1	1	0.546546910744372	157	1	18	16	Mutually_Exclusive	LRP2, RB1	1/34

## Sheet: B1
gene1	gene2	pValue	oddsRatio	00	11	01	10	Event	pair	event_ratio
TTN	ATM	1.99930397178056e-05	Inf	38	11	0	17	Co_Occurence	ATM, TTN	11/17
TTN	MUC16	5.42645760633144e-05	12.850851648364	35	15	3	13	Co_Occurence	MUC16, TTN	15/16
KMT2C	ATM	0.000122638836125557	28.5006191903545	53	6	5	2	Co_Occurence	ATM, KMT2C	6/7
FBN2	ARID1A	0.000396306476184058	17.4514236001496	48	7	9	2	Co_Occurence	ARID1A, FBN2	7/11
MUC16	CSMD3	0.000757682684291171	11.3849751312506	45	8	3	10	Co_Occurence	CSMD3, MUC16	8/13
SYNE1	AHNAK	0.000789044400656473	14.2177590729705	51	6	5	4	Co_Occurence	AHNAK, SYNE1	6/9
MACF1	ATM	0.000789044400656473	14.2177590729705	51	6	5	4	Co_Occurence	ATM, MACF1	6/9
ERBB2	KMT2A	0.000789044400656473	14.2177590729705	51	6	5	4	Co_Occurence	ERBB2, KMT2A	6/9
KMT2C	KMT2D	0.00116930628878392	15.3074787779715	49	6	9	2	Co_Occurence	KMT2C, KMT2D	6/11
RNF213	FAT1	0.00141262452922224	15.258286326179	53	5	4	4	Co_Occurence	FAT1, RNF213	5/8
RNF213	FBN2	0.00141262452922224	15.258286326179	53	5	4	4	Co_Occurence	FBN2, RNF213	5/8
SPTAN1	RYR2	0.00148156303589785	11.7293767368662	50	6	6	4	Co_Occurence	RYR2, SPTAN1	6/10
CSMD3	ATM	0.00160522707790523	11.2713257392129	50	6	5	5	Co_Occurence	ATM, CSMD3	6/10
FAT4	KMT2D	0.00162804140850618	9.75548070908163	47	7	8	4	Co_Occurence	FAT4, KMT2D	7/12
AHNAK2	AHNAK	0.00223292312380679	13.4419643068636	52	5	6	3	Co_Occurence	AHNAK, AHNAK2	5/9
FLG	KMT2D	0.00304659154795501	10.1158278315013	48	6	9	3	Co_Occurence	FLG, KMT2D	6/12
COL7A1	TTN	0.00337749084299463	14.2465405893114	37	8	20	1	Co_Occurence	COL7A1, TTN	8/21
FLG	TTN	0.00337749084299463	14.2465405893114	37	8	20	1	Co_Occurence	FLG, TTN	8/21
KMT2C	MUC16	0.00391942532097952	10.9527611671883	46	6	12	2	Co_Occurence	KMT2C, MUC16	6/14
MUC16	TP53	0.00457576850997925	5.55441669695879	33	13	15	5	Co_Occurence	MUC16, TP53	13/20
PIK3CA	TP53	0.00457576850997925	5.55441669695879	33	13	15	5	Co_Occurence	PIK3CA, TP53	13/20
COL7A1	ATM	0.00459789689448404	10.0117446213154	51	5	6	4	Co_Occurence	ATM, COL7A1	5/10
FBN2	FAT4	0.00459789689448404	10.0117446213154	51	5	6	4	Co_Occurence	FAT4, FBN2	5/10
SYNE1	ERBB2	0.00494415621210473	9.62145088389051	51	5	5	5	Co_Occurence	ERBB2, SYNE1	5/10
SPTAN1	MACF1	0.00494415621210473	9.62145088389051	51	5	5	5	Co_Occurence	MACF1, SPTAN1	5/10
RYR2	ARID1A	0.00557332949607951	6.72534555953928	45	7	9	5	Co_Occurence	ARID1A, RYR2	7/14
AHNAK	TTN	0.00612524972255119	8.24645605051717	36	9	19	2	Co_Occurence	AHNAK, TTN	9/21
FAT4	TTN	0.00612524972255119	8.24645605051717	36	9	19	2	Co_Occurence	FAT4, TTN	9/21
PIK3CA	AHNAK	0.00652289365615044	6.73594855701269	44	7	4	11	Co_Occurence	AHNAK, PIK3CA	7/15
MUC16	ATM	0.00652289365615044	6.73594855701269	44	7	4	11	Co_Occurence	ATM, MUC16	7/15
MACF1	KMT2D	0.00660355309164761	7.49400765523174	47	6	9	4	Co_Occurence	KMT2D, MACF1	6/13
TTN	KMT2D	0.00803323418060073	5.34833877775633	34	11	4	17	Co_Occurence	KMT2D, TTN	11/21
KMT2A	RB1	0.00819571683025288	6.76006778296014	47	6	8	5	Co_Occurence	KMT2A, RB1	6/13
KMT2C	TTN	0.00837486219290305	11.9055003226292	37	7	21	1	Co_Occurence	KMT2C, TTN	7/22
KMT2A	SPTAN1	0.0084067493883116	7.92492288927847	50	5	5	6	Co_Occurence	KMT2A, SPTAN1	5/11
KMT2A	SYNE1	0.0084067493883116	7.92492288927847	50	5	5	6	Co_Occurence	KMT2A, SYNE1	5/11
KMT2C	FLG	0.00933115209146185	9.95068119399572	53	4	5	4	Co_Occurence	FLG, KMT2C	4/9
FLG	MUC16	0.00970249485881223	7.20971860187985	45	6	12	3	Co_Occurence	FLG, MUC16	6/15
FLG	PIK3CA	0.00970249485881223	7.20971860187985	45	6	12	3	Co_Occurence	FLG, PIK3CA	6/15
RNF213	PIK3CA	0.00970249485881223	7.20971860187985	45	6	12	3	Co_Occurence	PIK3CA, RNF213	6/15
ERBB2	ARID1A	0.00988153725936431	6.63144614339599	46	6	10	4	Co_Occurence	ARID1A, ERBB2	6/14
MACF1	ARID1A	0.00988153725936431	6.63144614339599	46	6	10	4	Co_Occurence	ARID1A, MACF1	6/14
KMT2D	ATM	0.0125741671114173	5.90894144867725	46	6	5	9	Co_Occurence	ATM, KMT2D	6/14
PIK3CA	RYR2	0.0129799299446328	5.29762486573192	43	7	5	11	Co_Occurence	PIK3CA, RYR2	7/16
TTN	ERBB2	0.0139032573951076	6.98399715756529	36	8	2	20	Co_Occurence	ERBB2, TTN	8/22
TTN	MACF1	0.0139032573951076	6.98399715756529	36	8	2	20	Co_Occurence	MACF1, TTN	8/22
TTN	SYNE1	0.0139032573951076	6.98399715756529	36	8	2	20	Co_Occurence	SYNE1, TTN	8/22
KMT2A	AHNAK	0.0140746846469836	6.51974372562978	49	5	6	6	Co_Occurence	AHNAK, KMT2A	5/12
KMT2C	MACF1	0.0147027848237413	8.21029397028952	52	4	6	4	Co_Occurence	KMT2C, MACF1	4/10
FLG	COL7A1	0.0156659741412535	7.89234258865606	52	4	5	5	Co_Occurence	COL7A1, FLG	4/10
FLG	FAT1	0.0156659741412535	7.89234258865606	52	4	5	5	Co_Occurence	FAT1, FLG	4/10
RB1	TTN	0.0172317986195144	4.6051334301036	34	10	18	4	Co_Occurence	RB1, TTN	10/22
AHNAK	ARID1A	0.0184979527859339	5.22288211837331	45	6	10	5	Co_Occurence	AHNAK, ARID1A	6/15
FAT4	ARID1A	0.0184979527859339	5.22288211837331	45	6	10	5	Co_Occurence	ARID1A, FAT4	6/15
RYR2	KMT2D	0.0217291086083976	4.84361373200797	45	6	9	6	Co_Occurence	KMT2D, RYR2	6/15
AHNAK2	ATM	0.0218284200808468	6.95524730046194	51	4	7	4	Co_Occurence	AHNAK2, ATM	4/11
KMT2C	CSMD3	0.0218284200808468	6.95524730046194	51	4	7	4	Co_Occurence	CSMD3, KMT2C	4/11
KMT2C	FAT4	0.0218284200808468	6.95524730046194	51	4	7	4	Co_Occurence	FAT4, KMT2C	4/11
RYR2	FAT4	0.0220097940091243	5.50606089758183	48	5	6	7	Co_Occurence	FAT4, RYR2	5/13
KMT2D	FAT1	0.0233212723470028	5.66541599089643	47	5	4	10	Co_Occurence	FAT1, KMT2D	5/14
PIK3CA	TTN	0.024238428664163	3.91014913215166	32	12	16	6	Co_Occurence	PIK3CA, TTN	12/22
MACF1	FAT1	0.0243346779988632	6.50188833621425	51	4	5	6	Co_Occurence	FAT1, MACF1	4/11
SYNE1	FAT1	0.0243346779988632	6.50188833621425	51	4	5	6	Co_Occurence	FAT1, SYNE1	4/11
ERBB2	FBN2	0.0243346779988632	6.50188833621425	51	4	5	6	Co_Occurence	ERBB2, FBN2	4/11
MACF1	FBN2	0.0243346779988632	6.50188833621425	51	4	5	6	Co_Occurence	FBN2, MACF1	4/11
PIK3CA	KDM6A	0.0268195128087771	3.90115311063422	40	8	8	10	Co_Occurence	KDM6A, PIK3CA	8/18
PIK3CA	MUC16	0.0269163131402452	4.22011603101037	39	9	9	9	Co_Occurence	MUC16, PIK3CA	9/18
ERBB2	RB1	0.0288938454321212	5.04872390029624	47	5	9	5	Co_Occurence	ERBB2, RB1	5/14
SYNE1	RB1	0.0288938454321212	5.04872390029624	47	5	9	5	Co_Occurence	RB1, SYNE1	5/14
TTN	FAT1	0.0302696998797927	5.83728065506743	36	7	2	21	Co_Occurence	FAT1, TTN	7/23
TP53	RNF213	0.0302696998797927	5.83728065506743	36	7	2	21	Co_Occurence	RNF213, TP53	7/23
TTN	RNF213	0.0302696998797927	5.83728065506743	36	7	2	21	Co_Occurence	RNF213, TTN	7/23
FAT1	ARID1A	0.0318142313269961	5.05923774530239	46	5	11	4	Co_Occurence	ARID1A, FAT1	5/15
RNF213	KDM6A	0.0318142313269961	5.05923774530239	46	5	11	4	Co_Occurence	KDM6A, RNF213	5/15
COL7A1	AHNAK	0.0356128386299371	5.49810432796172	50	4	7	5	Co_Occurence	AHNAK, COL7A1	4/12
FAT1	AHNAK	0.0356128386299371	5.49810432796172	50	4	7	5	Co_Occurence	AHNAK, FAT1	4/12
RNF213	AHNAK	0.0356128386299371	5.49810432796172	50	4	7	5	Co_Occurence	AHNAK, RNF213	4/12
FAT1	ATM	0.0356128386299371	5.49810432796172	50	4	7	5	Co_Occurence	ATM, FAT1	4/12
FLG	ATM	0.0356128386299371	5.49810432796172	50	4	7	5	Co_Occurence	ATM, FLG	4/12
FAT1	CSMD3	0.0356128386299371	5.49810432796172	50	4	7	5	Co_Occurence	CSMD3, FAT1	4/12
FLG	CSMD3	0.0356128386299371	5.49810432796172	50	4	7	5	Co_Occurence	CSMD3, FLG	4/12
COL7A1	FAT4	0.0356128386299371	5.49810432796172	50	4	7	5	Co_Occurence	COL7A1, FAT4	4/12
KMT2D	ARID1A	0.0368078899170499	3.97826787214693	42	7	9	8	Co_Occurence	ARID1A, KMT2D	7/17
SPTAN1	ERBB2	0.0372616925233689	5.34912847067465	50	4	6	6	Co_Occurence	ERBB2, SPTAN1	4/12
SYNE1	SPTAN1	0.0372616925233689	5.34912847067465	50	4	6	6	Co_Occurence	SPTAN1, SYNE1	4/12
KMT2D	SYNE1	0.040038991602358	4.4639008857816	46	5	5	10	Co_Occurence	KMT2D, SYNE1	5/15
CSMD3	TTN	0.0428603311297908	4.55458678376101	35	8	20	3	Co_Occurence	CSMD3, TTN	8/23
KMT2A	TTN	0.0428603311297908	4.55458678376101	35	8	20	3	Co_Occurence	KMT2A, TTN	8/23
TTN	TP53	0.0468414845937579	2.84027976024238	26	16	12	12	Co_Occurence	TP53, TTN	16/24
SPTAN1	ARID1A	0.0537469253946279	3.98273109068473	45	5	11	5	Co_Occurence	ARID1A, SPTAN1	5/16
SYNE1	ARID1A	0.0537469253946279	3.98273109068473	45	5	11	5	Co_Occurence	ARID1A, SYNE1	5/16
ERBB2	AHNAK	0.0537502314576874	4.51821525109975	49	4	7	6	Co_Occurence	AHNAK, ERBB2	4/13
SYNE1	ATM	0.0537502314576874	4.51821525109975	49	4	7	6	Co_Occurence	ATM, SYNE1	4/13
PIK3CA	COL7A1	0.0547437095284708	4.11922464635985	44	5	4	13	Co_Occurence	COL7A1, PIK3CA	5/17
PIK3CA	FAT1	0.0547437095284708	4.11922464635985	44	5	4	13	Co_Occurence	FAT1, PIK3CA	5/17
MUC16	AHNAK	0.0571543831727372	4.18529065991172	43	6	5	12	Co_Occurence	AHNAK, MUC16	6/17
MUC16	FAT4	0.0571543831727372	4.18529065991172	43	6	5	12	Co_Occurence	FAT4, MUC16	6/17
AHNAK2	COL7A1	0.0705677652394482	5.00824669908515	52	3	6	5	Co_Occurence	AHNAK2, COL7A1	3/11
KMT2C	COL7A1	0.0705677652394482	5.00824669908515	52	3	6	5	Co_Occurence	COL7A1, KMT2C	3/11
KMT2C	FAT1	0.0705677652394482	5.00824669908515	52	3	6	5	Co_Occurence	FAT1, KMT2C	3/11
RYR2	ERBB2	0.0739486916522275	3.89024072697497	48	4	6	8	Co_Occurence	ERBB2, RYR2	4/14
RYR2	SYNE1	0.0739486916522275	3.89024072697497	48	4	6	8	Co_Occurence	RYR2, SYNE1	4/14
ATM	AHNAK	0.0764219724923752	3.81272369968389	48	4	7	7	Co_Occurence	AHNAK, ATM	4/14
FAT4	AHNAK	0.0764219724923752	3.81272369968389	48	4	7	7	Co_Occurence	AHNAK, FAT4	4/14
FAT4	ATM	0.0764219724923752	3.81272369968389	48	4	7	7	Co_Occurence	ATM, FAT4	4/14
FAT4	CSMD3	0.0764219724923752	3.81272369968389	48	4	7	7	Co_Occurence	CSMD3, FAT4	4/14
TP53	MACF1	0.0828806461384305	3.80692874428058	35	7	3	21	Co_Occurence	MACF1, TP53	7/24
TP53	SPTAN1	0.0828806461384305	3.80692874428058	35	7	3	21	Co_Occurence	SPTAN1, TP53	7/24
TP53	SYNE1	0.0828806461384305	3.80692874428058	35	7	3	21	Co_Occurence	SYNE1, TP53	7/24
ARID1A	TTN	0.0835244252279145	2.91201404068934	32	10	18	6	Co_Occurence	ARID1A, TTN	10/24
KDM6A	ARID1A	0.0909358093351116	0.158796317421642	35	1	15	15	Mutually_Exclusive	ARID1A, KDM6A	1/30
KMT2D	KDM6A	0.0927220523953452	0.174823488429145	36	1	15	14	Mutually_Exclusive	KDM6A, KMT2D	1/29
KMT2D	PIK3CA	0.0957036930329268	3.11758667549794	40	7	11	8	Co_Occurence	KMT2D, PIK3CA	7/19
FAT1	COL7A1	0.0980186607885456	4.12015882600729	51	3	6	6	Co_Occurence	COL7A1, FAT1	3/12
RNF213	COL7A1	0.0980186607885456	4.12015882600729	51	3	6	6	Co_Occurence	COL7A1, RNF213	3/12
FBN2	FAT1	0.0980186607885456	4.12015882600729	51	3	6	6	Co_Occurence	FAT1, FBN2	3/12
RYR2	AHNAK	0.103628061734001	3.27980749532804	47	4	7	8	Co_Occurence	AHNAK, RYR2	4/15
KMT2D	AHNAK	0.107267449353534	3.65727667430556	45	5	6	10	Co_Occurence	AHNAK, KMT2D	5/16
ARID1A	ATM	0.117898405712638	3.26053428078275	44	5	6	11	Co_Occurence	ARID1A, ATM	5/17
ARID1A	KMT2A	0.117898405712638	3.26053428078275	44	5	6	11	Co_Occurence	ARID1A, KMT2A	5/17
MACF1	MUC16	0.120513877840621	3.23732774708952	43	5	13	5	Co_Occurence	MACF1, MUC16	5/18
SPTAN1	MUC16	0.120513877840621	3.23732774708952	43	5	13	5	Co_Occurence	MUC16, SPTAN1	5/18
SYNE1	MUC16	0.120513877840621	3.23732774708952	43	5	13	5	Co_Occurence	MUC16, SYNE1	5/18
MACF1	PIK3CA	0.120513877840621	3.23732774708952	43	5	13	5	Co_Occurence	MACF1, PIK3CA	5/18
SPTAN1	PIK3CA	0.120513877840621	3.23732774708952	43	5	13	5	Co_Occurence	PIK3CA, SPTAN1	5/18
KMT2C	AHNAK	0.121765454561751	3.6497759081667	50	3	8	5	Co_Occurence	AHNAK, KMT2C	3/13
AHNAK2	CSMD3	0.121765454561751	3.6497759081667	50	3	8	5	Co_Occurence	AHNAK2, CSMD3	3/13
AHNAK2	KMT2A	0.121765454561751	3.6497759081667	50	3	8	5	Co_Occurence	AHNAK2, KMT2A	3/13
COL7A1	ERBB2	0.129597510555552	3.48005168815027	50	3	7	6	Co_Occurence	COL7A1, ERBB2	3/13
RNF213	ERBB2	0.129597510555552	3.48005168815027	50	3	7	6	Co_Occurence	ERBB2, RNF213	3/13
COL7A1	MACF1	0.129597510555552	3.48005168815027	50	3	7	6	Co_Occurence	COL7A1, MACF1	3/13
FLG	MACF1	0.129597510555552	3.48005168815027	50	3	7	6	Co_Occurence	FLG, MACF1	3/13
RNF213	MACF1	0.129597510555552	3.48005168815027	50	3	7	6	Co_Occurence	MACF1, RNF213	3/13
COL7A1	SPTAN1	0.129597510555552	3.48005168815027	50	3	7	6	Co_Occurence	COL7A1, SPTAN1	3/13
FAT1	SPTAN1	0.129597510555552	3.48005168815027	50	3	7	6	Co_Occurence	FAT1, SPTAN1	3/13
FLG	SPTAN1	0.129597510555552	3.48005168815027	50	3	7	6	Co_Occurence	FLG, SPTAN1	3/13
COL7A1	SYNE1	0.129597510555552	3.48005168815027	50	3	7	6	Co_Occurence	COL7A1, SYNE1	3/13
RNF213	SYNE1	0.129597510555552	3.48005168815027	50	3	7	6	Co_Occurence	RNF213, SYNE1	3/13
FLG	TP53	0.153127544683512	3.12485085820685	35	6	22	3	Co_Occurence	FLG, TP53	6/25
FBN2	TTN	0.153127544683512	3.12485085820685	35	6	22	3	Co_Occurence	FBN2, TTN	6/25
PIK3CA	CSMD3	0.155044708956461	2.64620425842519	42	5	6	13	Co_Occurence	CSMD3, PIK3CA	5/19
PIK3CA	FAT4	0.155044708956461	2.64620425842519	42	5	6	13	Co_Occurence	FAT4, PIK3CA	5/19
FLG	AHNAK	0.164841762527658	2.9964713787857	49	3	8	6	Co_Occurence	AHNAK, FLG	3/14
FBN2	ATM	0.164841762527658	2.9964713787857	49	3	8	6	Co_Occurence	ATM, FBN2	3/14
RNF213	ATM	0.164841762527658	2.9964713787857	49	3	8	6	Co_Occurence	ATM, RNF213	3/14
COL7A1	CSMD3	0.164841762527658	2.9964713787857	49	3	8	6	Co_Occurence	COL7A1, CSMD3	3/14
FBN2	CSMD3	0.164841762527658	2.9964713787857	49	3	8	6	Co_Occurence	CSMD3, FBN2	3/14
RNF213	CSMD3	0.164841762527658	2.9964713787857	49	3	8	6	Co_Occurence	CSMD3, RNF213	3/14
FLG	FAT4	0.164841762527658	2.9964713787857	49	3	8	6	Co_Occurence	FAT4, FLG	3/14
RNF213	FAT4	0.164841762527658	2.9964713787857	49	3	8	6	Co_Occurence	FAT4, RNF213	3/14
FBN2	KMT2A	0.164841762527658	2.9964713787857	49	3	8	6	Co_Occurence	FBN2, KMT2A	3/14
MACF1	ERBB2	0.169170003997917	2.93667882376085	49	3	7	7	Co_Occurence	ERBB2, MACF1	3/14
SYNE1	MACF1	0.169170003997917	2.93667882376085	49	3	7	7	Co_Occurence	MACF1, SYNE1	3/14
KMT2A	TP53	0.181600392025841	2.78731609968548	34	7	21	4	Co_Occurence	KMT2A, TP53	7/25
KMT2D	COL7A1	0.192142719910328	3.27040277064522	46	4	5	11	Co_Occurence	COL7A1, KMT2D	4/16
KMT2D	FBN2	0.192142719910328	3.27040277064522	46	4	5	11	Co_Occurence	FBN2, KMT2D	4/16
ARID1A	MUC16	0.19848474063261	0.308291292759693	34	2	16	14	Mutually_Exclusive	ARID1A, MUC16	2/30
MUC16	AHNAK2	0.19908645701832	3.07906245411115	44	4	4	14	Co_Occurence	AHNAK2, MUC16	4/18
PIK3CA	KMT2C	0.19908645701832	3.07906245411115	44	4	4	14	Co_Occurence	KMT2C, PIK3CA	4/18
ARID1A	COL7A1	0.203683100121395	2.94047881807332	45	4	5	12	Co_Occurence	ARID1A, COL7A1	4/17
ARID1A	RNF213	0.203683100121395	2.94047881807332	45	4	5	12	Co_Occurence	ARID1A, RNF213	4/17
KMT2D	SPTAN1	0.217119887970521	2.67823828074086	45	4	6	11	Co_Occurence	KMT2D, SPTAN1	4/17
RB1	AHNAK	0.227061367897811	2.52830396113428	45	4	7	10	Co_Occurence	AHNAK, RB1	4/17
RB1	ATM	0.227061367897811	2.52830396113428	45	4	7	10	Co_Occurence	ATM, RB1	4/17
RB1	CSMD3	0.227061367897811	2.52830396113428	45	4	7	10	Co_Occurence	CSMD3, RB1	4/17
RB1	TP53	0.236997472161529	2.10818425931848	32	8	20	6	Co_Occurence	RB1, TP53	8/26
COL7A1	MUC16	0.241611714015138	2.41918783515945	43	4	14	5	Co_Occurence	COL7A1, MUC16	4/19
FAT1	MUC16	0.241611714015138	2.41918783515945	43	4	14	5	Co_Occurence	FAT1, MUC16	4/19
RNF213	MUC16	0.241611714015138	2.41918783515945	43	4	14	5	Co_Occurence	MUC16, RNF213	4/19
KMT2C	AHNAK2	0.247473536555853	2.82778631694534	52	2	6	6	Co_Occurence	AHNAK2, KMT2C	2/12
KDM6A	TP53	0.250228843724507	2.07355184553142	31	9	19	7	Co_Occurence	KDM6A, TP53	9/26
CSMD3	KMT2D	0.254400437697859	2.25293956619038	44	4	11	7	Co_Occurence	CSMD3, KMT2D	4/18
KMT2A	KMT2D	0.254400437697859	2.25293956619038	44	4	11	7	Co_Occurence	KMT2A, KMT2D	4/18
TTN	AHNAK2	0.268876328656599	2.49977116568819	35	5	3	23	Co_Occurence	AHNAK2, TTN	5/26
TP53	KMT2C	0.268876328656599	2.49977116568819	35	5	3	23	Co_Occurence	KMT2C, TP53	5/26
KMT2C	FBN2	0.298018042646255	2.38775963682721	51	2	7	6	Co_Occurence	FBN2, KMT2C	2/13
AHNAK2	FLG	0.298018042646255	2.38775963682721	51	2	7	6	Co_Occurence	AHNAK2, FLG	2/13
KMT2C	RNF213	0.298018042646255	2.38775963682721	51	2	7	6	Co_Occurence	KMT2C, RNF213	2/13
RB1	ARID1A	0.300102623669622	2.04548687689259	41	5	11	9	Co_Occurence	ARID1A, RB1	5/20
SPTAN1	TTN	0.302306480651542	2.28794227642573	34	6	22	4	Co_Occurence	SPTAN1, TTN	6/26
KMT2D	MUC16	0.321706783444664	2.13889922427625	39	6	12	9	Co_Occurence	KMT2D, MUC16	6/21
RYR2	TP53	0.333382681692882	2.17303673664609	33	7	21	5	Co_Occurence	RYR2, TP53	7/26
PIK3CA	ARID1A	0.340428767553328	1.88019785509331	38	6	10	12	Co_Occurence	ARID1A, PIK3CA	6/22
RYR2	COL7A1	0.346891970727815	2.61811079670326	48	3	6	9	Co_Occurence	COL7A1, RYR2	3/15
RYR2	FAT1	0.346891970727815	2.61811079670326	48	3	6	9	Co_Occurence	FAT1, RYR2	3/15
RYR2	FLG	0.346891970727815	2.61811079670326	48	3	6	9	Co_Occurence	FLG, RYR2	3/15
SPTAN1	AHNAK	0.351084389940489	2.52656276438395	48	3	8	7	Co_Occurence	AHNAK, SPTAN1	3/15
ERBB2	ATM	0.351084389940489	2.52656276438395	48	3	8	7	Co_Occurence	ATM, ERBB2	3/15
SPTAN1	ATM	0.351084389940489	2.52656276438395	48	3	8	7	Co_Occurence	ATM, SPTAN1	3/15
ERBB2	CSMD3	0.351084389940489	2.52656276438395	48	3	8	7	Co_Occurence	CSMD3, ERBB2	3/15
MACF1	CSMD3	0.351084389940489	2.52656276438395	48	3	8	7	Co_Occurence	CSMD3, MACF1	3/15
SYNE1	CSMD3	0.351084389940489	2.52656276438395	48	3	8	7	Co_Occurence	CSMD3, SYNE1	3/15
ERBB2	FAT4	0.351084389940489	2.52656276438395	48	3	8	7	Co_Occurence	ERBB2, FAT4	3/15
MACF1	FAT4	0.351084389940489	2.52656276438395	48	3	8	7	Co_Occurence	FAT4, MACF1	3/15
SYNE1	FAT4	0.351084389940489	2.52656276438395	48	3	8	7	Co_Occurence	FAT4, SYNE1	3/15
MACF1	KMT2A	0.351084389940489	2.52656276438395	48	3	8	7	Co_Occurence	KMT2A, MACF1	3/15
KMT2C	RB1	0.351342843415014	2.51989116246657	47	3	11	5	Co_Occurence	KMT2C, RB1	3/16
MACF1	RYR2	0.372046486003856	2.20597389219745	47	3	9	7	Co_Occurence	MACF1, RYR2	3/16
CSMD3	AHNAK	0.374864527203539	2.17219174577727	47	3	8	8	Co_Occurence	AHNAK, CSMD3	3/16
KMT2A	ATM	0.374864527203539	2.17219174577727	47	3	8	8	Co_Occurence	ATM, KMT2A	3/16
KMT2A	FAT4	0.374864527203539	2.17219174577727	47	3	8	8	Co_Occurence	FAT4, KMT2A	3/16
TP53	KMT2D	0.382275727932088	1.75580464981246	31	8	7	20	Co_Occurence	KMT2D, TP53	8/27
FAT1	RB1	0.386452466220561	2.064081083586	46	3	11	6	Co_Occurence	FAT1, RB1	3/17
RYR2	KMT2A	0.405862980400058	1.89526467918197	46	3	8	9	Co_Occurence	KMT2A, RYR2	3/17
KMT2D	RNF213	0.413525850655487	1.85509375944971	45	3	6	12	Co_Occurence	KMT2D, RNF213	3/18
MACF1	KDM6A	0.429517543433164	0.308004915920831	41	1	15	9	Mutually_Exclusive	KDM6A, MACF1	1/24
MACF1	RB1	0.431283937308803	1.73664329699614	45	3	11	7	Co_Occurence	MACF1, RB1	3/18
FAT4	RB1	0.433265526377414	0.32742366873119	42	1	13	10	Mutually_Exclusive	FAT4, RB1	1/23
AHNAK	KDM6A	0.440169705485242	2.02279752837996	43	4	12	7	Co_Occurence	AHNAK, KDM6A	4/19
SYNE1	PIK3CA	0.441580187006487	1.97690134313332	42	4	14	6	Co_Occurence	PIK3CA, SYNE1	4/20
PIK3CA	ATM	0.474422179423104	1.65940429140029	41	4	7	14	Co_Occurence	ATM, PIK3CA	4/21
MUC16	KMT2A	0.474422179423104	1.65940429140029	41	4	7	14	Co_Occurence	KMT2A, MUC16	4/21
PIK3CA	KMT2A	0.474422179423104	1.65940429140029	41	4	7	14	Co_Occurence	KMT2A, PIK3CA	4/21
FBN2	TP53	0.478003328611944	1.83033127692423	34	5	23	4	Co_Occurence	FBN2, TP53	5/27
RB1	KDM6A	0.488285992693302	0.457181196197466	38	2	14	12	Mutually_Exclusive	KDM6A, RB1	2/26
CSMD3	TP53	0.506816911816748	1.78358090465189	33	6	22	5	Co_Occurence	CSMD3, TP53	6/27
FAT4	TP53	0.506816911816748	1.78358090465189	33	6	22	5	Co_Occurence	FAT4, TP53	6/27
KMT2C	SPTAN1	0.596214002097357	2.05565693038374	50	2	8	6	Co_Occurence	KMT2C, SPTAN1	2/14
AHNAK2	SYNE1	0.596214002097357	2.05565693038374	50	2	8	6	Co_Occurence	AHNAK2, SYNE1	2/14
KMT2C	SYNE1	0.596214002097357	2.05565693038374	50	2	8	6	Co_Occurence	KMT2C, SYNE1	2/14
FBN2	COL7A1	0.598215527517995	2.01457276985145	50	2	7	7	Co_Occurence	COL7A1, FBN2	2/14
FLG	FBN2	0.598215527517995	2.01457276985145	50	2	7	7	Co_Occurence	FBN2, FLG	2/14
RNF213	FLG	0.598215527517995	2.01457276985145	50	2	7	7	Co_Occurence	FLG, RNF213	2/14
AHNAK2	FAT4	0.611355977018706	1.79589591297662	49	2	9	6	Co_Occurence	AHNAK2, FAT4	2/15
KMT2C	KMT2A	0.611355977018706	1.79589591297662	49	2	9	6	Co_Occurence	KMT2A, KMT2C	2/15
FAT1	ERBB2	0.616229256303738	1.73302591801624	49	2	8	7	Co_Occurence	ERBB2, FAT1	2/15
FBN2	SPTAN1	0.616229256303738	1.73302591801624	49	2	8	7	Co_Occurence	FBN2, SPTAN1	2/15
RNF213	SPTAN1	0.616229256303738	1.73302591801624	49	2	8	7	Co_Occurence	RNF213, SPTAN1	2/15
FLG	SYNE1	0.616229256303738	1.73302591801624	49	2	8	7	Co_Occurence	FLG, SYNE1	2/15
KMT2A	COL7A1	0.638159013086381	1.5131000811268	48	2	7	9	Co_Occurence	COL7A1, KMT2A	2/16
FAT4	FAT1	0.638159013086381	1.5131000811268	48	2	7	9	Co_Occurence	FAT1, FAT4	2/16
AHNAK	FBN2	0.638159013086381	1.5131000811268	48	2	7	9	Co_Occurence	AHNAK, FBN2	2/16
KMT2A	FLG	0.638159013086381	1.5131000811268	48	2	7	9	Co_Occurence	FLG, KMT2A	2/16
KMT2A	RNF213	0.638159013086381	1.5131000811268	48	2	7	9	Co_Occurence	KMT2A, RNF213	2/16
RYR2	FBN2	0.662680468397883	1.33645600658384	47	2	7	10	Co_Occurence	FBN2, RYR2	2/17
RYR2	RNF213	0.662680468397883	1.33645600658384	47	2	7	10	Co_Occurence	RNF213, RYR2	2/17
AHNAK2	KDM6A	0.667996856283925	0.414094900367813	43	1	15	7	Mutually_Exclusive	AHNAK2, KDM6A	1/22
AHNAK	MACF1	0.668488764426119	1.29995901340787	47	2	8	9	Co_Occurence	AHNAK, MACF1	2/17
FAT4	SPTAN1	0.668488764426119	1.29995901340787	47	2	8	9	Co_Occurence	FAT4, SPTAN1	2/17
FBN2	RB1	0.671087920035764	0.427615256696221	44	1	13	8	Mutually_Exclusive	FBN2, RB1	1/21
FLG	RB1	0.671087920035764	0.427615256696221	44	1	13	8	Mutually_Exclusive	FLG, RB1	1/21
RNF213	RB1	0.671087920035764	0.427615256696221	44	1	13	8	Mutually_Exclusive	RB1, RNF213	1/21
AHNAK2	PIK3CA	0.673105639352536	1.70460176812367	43	3	15	5	Co_Occurence	AHNAK2, PIK3CA	3/20
RYR2	CSMD3	0.673224639220032	0.404503003956682	44	1	10	11	Mutually_Exclusive	CSMD3, RYR2	1/21
AHNAK2	RB1	0.673899134394433	1.27278449090525	46	2	12	6	Co_Occurence	AHNAK2, RB1	2/18
SPTAN1	RB1	0.67541571056161	0.371993945485527	43	1	13	9	Mutually_Exclusive	RB1, SPTAN1	1/22
FLG	KDM6A	0.676174273616833	1.67752868504017	44	3	13	6	Co_Occurence	FLG, KDM6A	3/19
KMT2D	ERBB2	0.683098178950684	1.55977562105612	44	3	7	12	Co_Occurence	ERBB2, KMT2D	3/19
ERBB2	KDM6A	0.694638021173768	1.40963651210594	43	3	13	7	Co_Occurence	ERBB2, KDM6A	3/20
SPTAN1	KDM6A	0.694638021173768	1.40963651210594	43	3	13	7	Co_Occurence	KDM6A, SPTAN1	3/20
SYNE1	KDM6A	0.694638021173768	1.40963651210594	43	3	13	7	Co_Occurence	KDM6A, SYNE1	3/20
FBN2	PIK3CA	0.695650078017878	1.39248802980443	42	3	15	6	Co_Occurence	FBN2, PIK3CA	3/21
TP53	AHNAK2	0.713703953281255	1.40905984082637	34	4	4	24	Co_Occurence	AHNAK2, TP53	4/28
ERBB2	MUC16	0.715228143174623	0.629119531318542	40	2	16	8	Mutually_Exclusive	ERBB2, MUC16	2/24
MUC16	RYR2	0.722008425479989	1.42047604663912	40	4	8	14	Co_Occurence	MUC16, RYR2	4/22
COL7A1	TP53	0.722342196070183	0.644214288782721	32	3	25	6	Mutually_Exclusive	COL7A1, TP53	3/31
ERBB2	TP53	0.73208457515544	1.42679427214192	33	5	23	5	Co_Occurence	ERBB2, TP53	5/28
PIK3CA	RB1	0.741459093822977	0.676564334334708	37	3	11	15	Mutually_Exclusive	PIK3CA, RB1	3/26
AHNAK	TP53	0.7473940280037	0.741443251498522	31	4	24	7	Mutually_Exclusive	AHNAK, TP53	4/31
RYR2	TTN	0.748050147411483	1.4461371584341	32	6	22	6	Co_Occurence	RYR2, TTN	6/28
MUC16	KDM6A	0.750782590096741	1.28856148165648	37	5	11	13	Co_Occurence	KDM6A, MUC16	5/24
TP53	ARID1A	0.774365623261335	0.766733213213621	28	6	10	22	Mutually_Exclusive	ARID1A, TP53	6/32
AHNAK2	ARID1A	1	1.04687699456912	44	2	14	6	Co_Occurence	AHNAK2, ARID1A	2/20
KMT2C	ARID1A	1	1.04687699456912	44	2	14	6	Co_Occurence	ARID1A, KMT2C	2/20
TTN	KDM6A	1	1.07290791541042	29	7	9	21	Co_Occurence	KDM6A, TTN	7/30
KMT2C	KDM6A	1	1.04687699456912	44	2	14	6	Co_Occurence	KDM6A, KMT2C	2/20
ATM	RYR2	1	1	45	2	10	9	Mutually_Exclusive	ATM, RYR2	2/19
AHNAK2	ERBB2	1	0.780551828202975	49	1	9	7	Mutually_Exclusive	AHNAK2, ERBB2	1/16
KMT2C	ERBB2	1	0.780551828202975	49	1	9	7	Mutually_Exclusive	ERBB2, KMT2C	1/16
AHNAK2	MACF1	1	0.780551828202975	49	1	9	7	Mutually_Exclusive	AHNAK2, MACF1	1/16
AHNAK2	SPTAN1	1	0.780551828202975	49	1	9	7	Mutually_Exclusive	AHNAK2, SPTAN1	1/16
KMT2A	FAT1	1	0.591671974255505	47	1	8	10	Mutually_Exclusive	FAT1, KMT2A	1/18
ATM	TP53	1	1.15680200048576	32	5	23	6	Co_Occurence	ATM, TP53	5/29
FAT1	TP53	1	1.09840341529456	33	4	24	5	Co_Occurence	FAT1, TP53	4/29
RB1	MUC16	1	1.08434463540915	38	4	14	10	Co_Occurence	MUC16, RB1	4/24
FBN2	MUC16	1	0.735421602716731	41	2	16	7	Mutually_Exclusive	FBN2, MUC16	2/23
ERBB2	PIK3CA	1	1.1685326852063	41	3	15	7	Co_Occurence	ERBB2, PIK3CA	3/22
CSMD3	ARID1A	1	0.654720561223273	41	2	14	9	Mutually_Exclusive	ARID1A, CSMD3	2/23
FLG	ARID1A	1	0.879250555507737	43	2	14	7	Mutually_Exclusive	ARID1A, FLG	2/21
RYR2	KDM6A	1	1.05047817909924	41	3	13	9	Co_Occurence	KDM6A, RYR2	3/22
ATM	KDM6A	1	0.654720561223273	41	2	14	9	Mutually_Exclusive	ATM, KDM6A	2/23
CSMD3	KDM6A	1	1.20786255690341	42	3	13	8	Co_Occurence	CSMD3, KDM6A	3/21
FAT4	KDM6A	1	0.654720561223273	41	2	14	9	Mutually_Exclusive	FAT4, KDM6A	2/23
KMT2A	KDM6A	1	0.654720561223273	41	2	14	9	Mutually_Exclusive	KDM6A, KMT2A	2/23
COL7A1	KDM6A	1	0.879250555507737	43	2	14	7	Mutually_Exclusive	COL7A1, KDM6A	2/21
FAT1	KDM6A	1	0.879250555507737	43	2	14	7	Mutually_Exclusive	FAT1, KDM6A	2/21
FBN2	KDM6A	1	0.879250555507737	43	2	14	7	Mutually_Exclusive	FBN2, KDM6A	2/21
RB1	KMT2D	1	0.910376989341706	40	3	12	11	Mutually_Exclusive	KMT2D, RB1	3/23
AHNAK2	KMT2D	1	1.15124707672303	45	2	13	6	Co_Occurence	AHNAK2, KMT2D	2/19
RYR2	RB1	1	0.703536394278916	42	2	12	10	Mutually_Exclusive	RB1, RYR2	2/22
COL7A1	RB1	1	1.07029963077498	45	2	12	7	Co_Occurence	COL7A1, RB1	2/19
AHNAK2	RYR2	1	0.614453289362652	47	1	11	7	Mutually_Exclusive	AHNAK2, RYR2	1/18
KMT2C	RYR2	1	0.614453289362652	47	1	11	7	Mutually_Exclusive	KMT2C, RYR2	1/18
KMT2A	CSMD3	1	1.13352420466782	46	2	9	9	Co_Occurence	CSMD3, KMT2A	2/18
SPTAN1	CSMD3	1	0.51551264218327	46	1	10	9	Mutually_Exclusive	CSMD3, SPTAN1	1/19
FLG	ERBB2	1	0.670368233340656	48	1	9	8	Mutually_Exclusive	ERBB2, FLG	1/17
FBN2	SYNE1	1	0.670368233340656	48	1	9	8	Mutually_Exclusive	FBN2, SYNE1	1/17
AHNAK2	FAT1	1	0.894343700833651	50	1	8	7	Mutually_Exclusive	AHNAK2, FAT1	1/15
AHNAK2	FBN2	1	0.894343700833651	50	1	8	7	Mutually_Exclusive	AHNAK2, FBN2	1/15
AHNAK2	RNF213	1	0.894343700833651	50	1	8	7	Mutually_Exclusive	AHNAK2, RNF213	1/15

## Sheet: B2
gene1	gene2	pValue	oddsRatio	00	11	01	10	Event	pair	event_ratio
TP53	RB1	0.000130706057551665	7.86729067709881	74	16	4	37	Co_Occurence	RB1, TP53	16/41
MUC17	ARID1A	0.000441242913496607	13.1183118183226	109	6	12	4	Co_Occurence	ARID1A, MUC17	6/16
DNAH8	NEB	0.00082801118509943	13.5233655022401	113	5	8	5	Co_Occurence	DNAH8, NEB	5/13
FAT1	TTN	0.000906401871847439	10.7137507811278	85	9	35	2	Co_Occurence	FAT1, TTN	9/37
NEB	TTN	0.00101089470409678	8.0869107689705	84	10	34	3	Co_Occurence	NEB, TTN	10/37
KMT2D	DNAH8	0.00161679228497448	9.21407382447926	97	7	3	24	Co_Occurence	DNAH8, KMT2D	7/27
AHNAK2	CUBN	0.00214046603897811	9.9302011562742	111	5	9	6	Co_Occurence	AHNAK2, CUBN	5/15
MACF1	NEB	0.00232674995372219	9.58189941808211	111	5	8	7	Co_Occurence	MACF1, NEB	5/15
MUC16	TTN	0.00328510372150287	5.38621296627864	82	11	33	5	Co_Occurence	MUC16, TTN	11/38
KMT2C	FGFR3	0.00345276106821992	8.81348453431567	109	5	5	12	Co_Occurence	FGFR3, KMT2C	5/17
ZFHX4	MUC16	0.00428726050827451	8.02483331331626	109	5	11	6	Co_Occurence	MUC16, ZFHX4	5/17
ZFHX4	FGFR3	0.0044981329834121	10.4505638105514	114	4	6	7	Co_Occurence	FGFR3, ZFHX4	4/13
KMT2C	KMT2D	0.00488467058269402	4.63310278666692	92	9	22	8	Co_Occurence	KMT2C, KMT2D	9/30
MUC16	TP53	0.00506404805610796	5.34258079781042	74	12	41	4	Co_Occurence	MUC16, TP53	12/45
KMT2C	TTN	0.00563392493732797	4.44144111033708	81	11	33	6	Co_Occurence	KMT2C, TTN	11/39
DNAH8	MACF1	0.00648333522886303	9.10280427055012	113	4	8	6	Co_Occurence	DNAH8, MACF1	4/14
KMT2D	CREBBP	0.00732509341478059	5.44673869032063	95	7	5	24	Co_Occurence	CREBBP, KMT2D	7/29
KMT2D	TTN	0.00815030575020282	3.24981808567748	73	17	27	14	Co_Occurence	KMT2D, TTN	17/41
FGFR3	NEB	0.00899681258164686	8.04761953695518	112	4	9	6	Co_Occurence	FGFR3, NEB	4/15
PIK3CA	KMT2C	0.00944492085672436	4.54509836649378	99	7	10	15	Co_Occurence	KMT2C, PIK3CA	7/25
NEB	MUC16	0.0102223414098152	5.9451753287823	107	5	11	8	Co_Occurence	MUC16, NEB	5/19
TTN	PIK3CA	0.0116783237828159	3.59410313363102	78	13	9	31	Co_Occurence	PIK3CA, TTN	13/40
MACF1	ARID1A	0.0120583294070894	5.70177911740135	106	5	13	7	Co_Occurence	ARID1A, MACF1	5/20
DNAH8	FLG	0.0120981880271157	7.19929672802743	111	4	10	6	Co_Occurence	DNAH8, FLG	4/16
XIRP2	CSMD3	0.0133175009236223	6.86240418461539	111	4	9	7	Co_Occurence	CSMD3, XIRP2	4/16
LRP1B	TP53	0.0140370319289702	5.049264576464	75	9	44	3	Co_Occurence	LRP1B, TP53	9/47
MACF1	TP53	0.0140370319289702	5.049264576464	75	9	44	3	Co_Occurence	MACF1, TP53	9/47
FAT1	FLG	0.0177883148774801	6.13638870094906	110	4	10	7	Co_Occurence	FAT1, FLG	4/17
EP300	TP53	0.0198088231740453	3.47667287750986	72	12	41	6	Co_Occurence	EP300, TP53	12/47
CREBBP	TTN	0.0207080091245653	4.55110195540422	83	8	36	4	Co_Occurence	CREBBP, TTN	8/40
MACF1	TTN	0.0207080091245653	4.55110195540422	83	8	36	4	Co_Occurence	MACF1, TTN	8/40
FAT1	KMT2D	0.0211573825293253	4.49224870233727	95	6	25	5	Co_Occurence	FAT1, KMT2D	6/30
KMT2D	FLG	0.0217351937803103	3.82469826522958	93	7	7	24	Co_Occurence	FLG, KMT2D	7/31
TTN	TP53	0.0241671738533628	2.38322558234335	58	24	29	20	Co_Occurence	TP53, TTN	24/49
CUBN	ARID1A	0.0253281293929277	4.37099651103721	104	5	13	9	Co_Occurence	ARID1A, CUBN	5/22
FLG	ARID1A	0.0253281293929277	4.37099651103721	104	5	13	9	Co_Occurence	ARID1A, FLG	5/22
KDM6A	ARID1A	0.0254811047092762	3.79251714204958	100	6	12	13	Co_Occurence	ARID1A, KDM6A	6/25
DNAH8	TTN	0.0304756580674468	5.22284695603236	84	7	37	3	Co_Occurence	DNAH8, TTN	7/40
FLG	NEB	0.0337192422138774	4.71085952715175	108	4	9	10	Co_Occurence	FLG, NEB	4/19
FAT1	DNAH8	0.0385301714768568	5.90782722061797	113	3	7	8	Co_Occurence	DNAH8, FAT1	3/15
XIRP2	DNAH8	0.0385301714768568	5.90782722061797	113	3	7	8	Co_Occurence	DNAH8, XIRP2	3/15
XIRP2	FGFR3	0.0385301714768568	5.90782722061797	113	3	7	8	Co_Occurence	FGFR3, XIRP2	3/15
LRP1B	MUC16	0.0407320366492299	4.38189787828604	107	4	12	8	Co_Occurence	LRP1B, MUC16	4/20
MACF1	MUC16	0.0407320366492299	4.38189787828604	107	4	12	8	Co_Occurence	MACF1, MUC16	4/20
ARID1A	AHNAK2	0.0449621845017639	4.25551325806942	106	4	7	14	Co_Occurence	AHNAK2, ARID1A	4/21
FGFR3	TP53	0.0483688211695791	0.149030314250228	69	1	52	9	Mutually_Exclusive	FGFR3, TP53	1/61
LRP1B	MUC17	0.0492124502261881	5.21879705402779	112	3	7	9	Co_Occurence	LRP1B, MUC17	3/16
CREBBP	KMT2C	0.0504461603508763	4.0134036058781	106	4	13	8	Co_Occurence	CREBBP, KMT2C	4/21
ARID1A	TTN	0.0570614672574505	2.87831637467306	79	10	34	8	Co_Occurence	ARID1A, TTN	10/42
PIK3CA	FLG	0.059813429623612	3.22913969146284	100	5	9	17	Co_Occurence	FLG, PIK3CA	5/26
PIK3CA	FGFR3	0.0635967214188242	3.76108232328781	103	4	6	18	Co_Occurence	FGFR3, PIK3CA	4/24
PIK3CA	MUC17	0.0635967214188242	3.76108232328781	103	4	6	18	Co_Occurence	MUC17, PIK3CA	4/24
CREBBP	TP53	0.0668815320619307	3.25811007441177	74	8	45	4	Co_Occurence	CREBBP, TP53	8/49
FLG	TTN	0.0704908236576854	2.97223052093759	81	8	36	6	Co_Occurence	FLG, TTN	8/42
HMCN1	KMT2D	0.0725684374571992	0.176535142170006	84	1	30	16	Mutually_Exclusive	HMCN1, KMT2D	1/46
AHNAK2	CSMD3	0.0792620067430234	4.05671513296396	110	3	10	8	Co_Occurence	AHNAK2, CSMD3	3/18
XIRP2	NEB	0.0792620067430234	4.05671513296396	110	3	10	8	Co_Occurence	NEB, XIRP2	3/18
EP300	NEB	0.0807693209283215	3.26050279580998	104	4	9	14	Co_Occurence	EP300, NEB	4/23
PIK3CA	ARID1A	0.0812880915042943	2.99861302402562	97	6	12	16	Co_Occurence	ARID1A, PIK3CA	6/28
CREBBP	RB1	0.0871293483592644	3.18016594153977	103	4	16	8	Co_Occurence	CREBBP, RB1	4/24
FAT1	PIK3CA	0.088579225848486	3.19950781714638	102	4	18	7	Co_Occurence	FAT1, PIK3CA	4/25
CSMD3	KDM6A	0.0962078120225432	3.01725303962806	103	4	15	9	Co_Occurence	CSMD3, KDM6A	4/24
HMCN1	TTN	0.097516098328766	2.51954462116649	79	9	35	8	Co_Occurence	HMCN1, TTN	9/43
DNAH8	MUC16	0.105351867602798	3.51078580205436	108	3	13	7	Co_Occurence	DNAH8, MUC16	3/20
MUC17	MUC16	0.105351867602798	3.51078580205436	108	3	13	7	Co_Occurence	MUC16, MUC17	3/20
MACF1	CUBN	0.119716663561611	3.23096891583072	108	3	11	9	Co_Occurence	CUBN, MACF1	3/20
LRP1B	FLG	0.119716663561611	3.23096891583072	108	3	11	9	Co_Occurence	FLG, LRP1B	3/20
MACF1	FLG	0.119716663561611	3.23096891583072	108	3	11	9	Co_Occurence	FLG, MACF1	3/20
NEB	CSMD3	0.121559465447634	3.1989557286332	108	3	10	10	Co_Occurence	CSMD3, NEB	3/20
TTN	RB1	0.12235529143529	2.24942464329151	77	10	10	34	Co_Occurence	RB1, TTN	10/44
CSMD3	TP53	0.137761396281723	2.576001299162	73	8	45	5	Co_Occurence	CSMD3, TP53	8/50
HMCN1	RB1	0.138597493569879	2.72309650417755	99	5	15	12	Co_Occurence	HMCN1, RB1	5/27
KDM6A	EP300	0.139924430040765	2.69350987198609	99	5	13	14	Co_Occurence	EP300, KDM6A	5/27
CUBN	NEB	0.145515889965931	2.8856374453865	107	3	10	11	Co_Occurence	CUBN, NEB	3/21
EP300	RB1	0.151866858278737	2.49090618915844	98	5	15	13	Co_Occurence	EP300, RB1	5/28
KMT2D	MACF1	0.153828651542246	2.53323159545941	93	5	7	26	Co_Occurence	KMT2D, MACF1	5/33
XIRP2	HMCN1	0.154641701484012	2.80893489782076	106	3	14	8	Co_Occurence	HMCN1, XIRP2	3/22
ZFHX4	KMT2C	0.154641701484012	2.80893489782076	106	3	14	8	Co_Occurence	KMT2C, ZFHX4	3/22
MUC17	KDM6A	0.159900671083483	2.78308363055145	105	3	16	7	Co_Occurence	KDM6A, MUC17	3/23
KMT2D	PIK3CA	0.167290152837255	2.12266082380166	86	8	14	23	Co_Occurence	KMT2D, PIK3CA	8/37
FGFR3	DNAH8	0.16963086521865	3.47913773637268	113	2	8	8	Co_Occurence	DNAH8, FGFR3	2/16
FLG	CUBN	0.173163597152687	2.60252656742052	106	3	11	11	Co_Occurence	CUBN, FLG	3/22
FAT1	EP300	0.176577604880462	2.59983599002768	105	3	15	8	Co_Occurence	EP300, FAT1	3/23
XIRP2	EP300	0.176577604880462	2.59983599002768	105	3	15	8	Co_Occurence	EP300, XIRP2	3/23
TTN	EP300	0.177159954949735	2.2138425330784	78	9	9	35	Co_Occurence	EP300, TTN	9/44
TTN	AHNAK2	0.180239808535555	2.56891797419734	82	6	5	38	Co_Occurence	AHNAK2, TTN	6/43
CSMD3	KMT2D	0.187077889558955	2.19603550735292	92	5	26	8	Co_Occurence	CSMD3, KMT2D	5/34
NEB	KMT2D	0.187077889558955	2.19603550735292	92	5	26	8	Co_Occurence	KMT2D, NEB	5/34
KMT2C	LRP1B	0.189373548528391	2.47729493908503	105	3	9	14	Co_Occurence	KMT2C, LRP1B	3/23
ARID1A	TP53	0.198660079769505	2.02349130094345	70	10	43	8	Co_Occurence	ARID1A, TP53	10/51
AHNAK2	DNAH8	0.198764352716826	3.07189210485103	112	2	8	9	Co_Occurence	AHNAK2, DNAH8	2/17
AHNAK2	FGFR3	0.198764352716826	3.07189210485103	112	2	8	9	Co_Occurence	AHNAK2, FGFR3	2/17
ZFHX4	KDM6A	0.199508388851308	2.41638077705145	104	3	16	8	Co_Occurence	KDM6A, ZFHX4	3/24
MUC16	KMT2D	0.208039271673296	2.14545370054062	90	6	25	10	Co_Occurence	KMT2D, MUC16	6/35
TP53	KMT2D	0.208456048418232	1.8077321173361	63	16	15	37	Co_Occurence	KMT2D, TP53	16/52
FLG	KMT2C	0.213417002545508	0	100	0	17	14	Mutually_Exclusive	FLG, KMT2C	0/31
RB1	AHNAK2	0.213818345139801	0	100	0	11	20	Mutually_Exclusive	AHNAK2, RB1	0/31
RB1	FAT1	0.213818345139801	0	100	0	11	20	Mutually_Exclusive	FAT1, RB1	0/31
CREBBP	ARID1A	0.214965435824249	2.29249475639654	104	3	15	9	Co_Occurence	ARID1A, CREBBP	3/24
MACF1	EP300	0.214965435824249	2.29249475639654	104	3	15	9	Co_Occurence	EP300, MACF1	3/24
LRP1B	TTN	0.216536882679196	2.11831287134681	81	6	38	6	Co_Occurence	LRP1B, TTN	6/44
MUC16	KMT2C	0.223991760130463	2.59081067597849	102	4	13	12	Co_Occurence	KMT2C, MUC16	4/25
CREBBP	DNAH8	0.228674733214953	2.74484097515283	111	2	8	10	Co_Occurence	CREBBP, DNAH8	2/18
LRP1B	FGFR3	0.228674733214953	2.74484097515283	111	2	8	10	Co_Occurence	FGFR3, LRP1B	2/18
MACF1	FGFR3	0.228674733214953	2.74484097515283	111	2	8	10	Co_Occurence	FGFR3, MACF1	2/18
MACF1	MUC17	0.228674733214953	2.74484097515283	111	2	8	10	Co_Occurence	MACF1, MUC17	2/18
CSMD3	PIK3CA	0.231330915398589	2.44807765142975	100	4	18	9	Co_Occurence	CSMD3, PIK3CA	4/27
XIRP2	AHNAK2	0.23172344968446	2.71141186605391	111	2	9	9	Co_Occurence	AHNAK2, XIRP2	2/18
ZFHX4	AHNAK2	0.23172344968446	2.71141186605391	111	2	9	9	Co_Occurence	AHNAK2, ZFHX4	2/18
ZFHX4	XIRP2	0.23172344968446	2.71141186605391	111	2	9	9	Co_Occurence	XIRP2, ZFHX4	2/18
RB1	KMT2D	0.251605412067733	1.94081699541968	87	7	24	13	Co_Occurence	KMT2D, RB1	7/37
HMCN1	EP300	0.252177641295821	2.18172386533889	100	4	14	13	Co_Occurence	EP300, HMCN1	4/27
KMT2C	EP300	0.252177641295821	2.18172386533889	100	4	14	13	Co_Occurence	EP300, KMT2C	4/27
CSMD3	FGFR3	0.259110658977754	2.47654799457246	110	2	8	11	Co_Occurence	CSMD3, FGFR3	2/19
FAT1	CREBBP	0.265259330849027	2.42221320084937	110	2	10	9	Co_Occurence	CREBBP, FAT1	2/19
ZFHX4	LRP1B	0.265259330849027	2.42221320084937	110	2	10	9	Co_Occurence	LRP1B, ZFHX4	2/19
AHNAK2	MACF1	0.265259330849027	2.42221320084937	110	2	10	9	Co_Occurence	AHNAK2, MACF1	2/19
XIRP2	MACF1	0.265259330849027	2.42221320084937	110	2	10	9	Co_Occurence	MACF1, XIRP2	2/19
RB1	MUC16	0.267675710435176	2.04890855803236	99	4	12	16	Co_Occurence	MUC16, RB1	4/28
XIRP2	KMT2D	0.28839919257589	1.95672385367165	93	4	27	7	Co_Occurence	KMT2D, XIRP2	4/34
CUBN	DNAH8	0.289847504910526	2.25234917407943	109	2	8	12	Co_Occurence	CUBN, DNAH8	2/20
CUBN	FGFR3	0.289847504910526	2.25234917407943	109	2	8	12	Co_Occurence	CUBN, FGFR3	2/20
FLG	FGFR3	0.289847504910526	2.25234917407943	109	2	8	12	Co_Occurence	FGFR3, FLG	2/20
FLG	MUC17	0.289847504910526	2.25234917407943	109	2	8	12	Co_Occurence	FLG, MUC17	2/20
KMT2C	RB1	0.29399055862842	1.87405571169312	98	4	16	13	Co_Occurence	KMT2C, RB1	4/29
HMCN1	TP53	0.29643533985515	1.78151031471723	70	9	44	8	Co_Occurence	HMCN1, TP53	9/52
ZFHX4	CSMD3	0.299077026141027	2.18491489693285	109	2	11	9	Co_Occurence	CSMD3, ZFHX4	2/20
AHNAK2	NEB	0.299077026141027	2.18491489693285	109	2	11	9	Co_Occurence	AHNAK2, NEB	2/20
ZFHX4	NEB	0.299077026141027	2.18491489693285	109	2	11	9	Co_Occurence	NEB, ZFHX4	2/20
LRP1B	CREBBP	0.302148800130051	2.16332615085075	109	2	10	10	Co_Occurence	CREBBP, LRP1B	2/20
MACF1	CREBBP	0.302148800130051	2.16332615085075	109	2	10	10	Co_Occurence	CREBBP, MACF1	2/20
MACF1	LRP1B	0.302148800130051	2.16332615085075	109	2	10	10	Co_Occurence	LRP1B, MACF1	2/20
TTN	FGFR3	0.302334269149108	2.08972954156279	82	5	5	39	Co_Occurence	FGFR3, TTN	5/44
TP53	KDM6A	0.31309668742981	1.77488552543799	69	10	9	43	Co_Occurence	KDM6A, TP53	10/52
XIRP2	CUBN	0.3329186039862	1.98688239501564	108	2	12	9	Co_Occurence	CUBN, XIRP2	2/21
ZFHX4	CUBN	0.3329186039862	1.98688239501564	108	2	12	9	Co_Occurence	CUBN, ZFHX4	2/21
AHNAK2	FLG	0.3329186039862	1.98688239501564	108	2	12	9	Co_Occurence	AHNAK2, FLG	2/21
XIRP2	FLG	0.3329186039862	1.98688239501564	108	2	12	9	Co_Occurence	FLG, XIRP2	2/21
NEB	LRP1B	0.339010087998331	1.95116914350867	108	2	10	11	Co_Occurence	LRP1B, NEB	2/21
TP53	PIK3CA	0.347770803924927	1.58934898513359	67	11	11	42	Co_Occurence	PIK3CA, TP53	11/53
XIRP2	TP53	0.350700732886374	1.85474669614146	73	6	47	5	Co_Occurence	TP53, XIRP2	6/52
ZFHX4	TP53	0.350700732886374	1.85474669614146	73	6	47	5	Co_Occurence	TP53, ZFHX4	6/52
MUC16	FGFR3	0.351447324530356	1.89928012383817	107	2	8	14	Co_Occurence	FGFR3, MUC16	2/22
DNAH8	KMT2C	0.358443806482137	0	104	0	17	10	Mutually_Exclusive	DNAH8, KMT2C	0/27
FLG	CSMD3	0.358667715343115	0	104	0	13	14	Mutually_Exclusive	CSMD3, FLG	0/27
RB1	MUC17	0.35873975793532	0	101	0	10	20	Mutually_Exclusive	MUC17, RB1	0/30
CSMD3	TTN	0.359280809989852	1.79592690547447	80	6	38	7	Co_Occurence	CSMD3, TTN	6/45
FAT1	ARID1A	0.359826466319788	0	102	0	18	11	Mutually_Exclusive	ARID1A, FAT1	0/29
MACF1	HMCN1	0.36345996689575	0	102	0	17	12	Mutually_Exclusive	HMCN1, MACF1	0/29
KMT2D	EP300	0.369816925592289	1.75153833987532	88	6	12	25	Co_Occurence	EP300, KMT2D	6/37
RB1	XIRP2	0.372471108187392	2.25434996618414	103	3	8	17	Co_Occurence	RB1, XIRP2	3/25
RB1	ZFHX4	0.372471108187392	2.25434996618414	103	3	8	17	Co_Occurence	RB1, ZFHX4	3/25
CSMD3	KMT2C	0.375365375428075	2.21155011328832	104	3	14	10	Co_Occurence	CSMD3, KMT2C	3/24
NEB	KMT2C	0.375365375428075	2.21155011328832	104	3	14	10	Co_Occurence	KMT2C, NEB	3/24
TP53	NEB	0.375591029530124	1.81748458473563	72	7	6	46	Co_Occurence	NEB, TP53	7/52
CSMD3	ARID1A	0.387425234617112	2.04617562476991	103	3	15	10	Co_Occurence	ARID1A, CSMD3	3/25
PIK3CA	AHNAK2	0.393933990987349	1.98094376552577	101	3	8	19	Co_Occurence	AHNAK2, PIK3CA	3/27
CUBN	EP300	0.408789478390244	1.84430878627264	102	3	15	11	Co_Occurence	CUBN, EP300	3/26
CSMD3	RB1	0.418800438132737	1.77316032511439	101	3	17	10	Co_Occurence	CSMD3, RB1	3/27
MACF1	PIK3CA	0.423498186548942	1.74569263948424	100	3	19	9	Co_Occurence	MACF1, PIK3CA	3/28
AHNAK2	KMT2D	0.457541261730244	0.302069604504318	90	1	30	10	Mutually_Exclusive	AHNAK2, KMT2D	1/40
EP300	MUC16	0.461520147113156	1.5327942646889	100	3	13	15	Co_Occurence	EP300, MUC16	3/28
KDM6A	KMT2C	0.464716594715991	0.335371820762032	96	1	16	18	Mutually_Exclusive	KDM6A, KMT2C	1/34
ARID1A	RB1	0.477340477152945	1.72383212917202	97	4	16	14	Co_Occurence	ARID1A, RB1	4/30
EP300	PIK3CA	0.503944317730295	1.50273939628755	95	4	18	14	Co_Occurence	EP300, PIK3CA	4/32
KDM6A	PIK3CA	0.52578129932815	1.38879716708102	94	4	18	15	Co_Occurence	KDM6A, PIK3CA	4/33
KMT2D	KDM6A	0.561130179094696	0.564704380217019	84	3	16	28	Mutually_Exclusive	KDM6A, KMT2D	3/44
MUC17	DNAH8	0.561314419360796	1.37887553803127	112	1	9	9	Co_Occurence	DNAH8, MUC17	1/18
MUC17	FGFR3	0.561314419360796	1.37887553803127	112	1	9	9	Co_Occurence	FGFR3, MUC17	1/18
FLG	TP53	0.566296746165404	1.53818933808168	71	7	46	7	Co_Occurence	FLG, TP53	7/53
CSMD3	MUC17	0.597005797770326	0	108	0	10	13	Mutually_Exclusive	CSMD3, MUC17	0/23
AHNAK2	CREBBP	0.597569426025193	0	108	0	12	11	Mutually_Exclusive	AHNAK2, CREBBP	0/23
XIRP2	CREBBP	0.597569426025193	0	108	0	12	11	Mutually_Exclusive	CREBBP, XIRP2	0/23
LRP1B	DNAH8	0.597569426025193	0	109	0	10	12	Mutually_Exclusive	DNAH8, LRP1B	0/22
MUC17	AHNAK2	0.597569426025193	1.2312071359333	111	1	10	9	Co_Occurence	AHNAK2, MUC17	1/19
MUC17	FAT1	0.597569426025193	1.2312071359333	111	1	10	9	Co_Occurence	FAT1, MUC17	1/19
MUC17	XIRP2	0.597569426025193	1.2312071359333	111	1	10	9	Co_Occurence	MUC17, XIRP2	1/19
MUC17	ZFHX4	0.597569426025193	1.2312071359333	111	1	10	9	Co_Occurence	MUC17, ZFHX4	1/19
XIRP2	FAT1	0.597569426025193	0	109	0	11	11	Mutually_Exclusive	FAT1, XIRP2	0/22
ZFHX4	FAT1	0.597569426025193	0	109	0	11	11	Mutually_Exclusive	FAT1, ZFHX4	0/22
NEB	CREBBP	0.607929938128288	0	106	0	12	13	Mutually_Exclusive	CREBBP, NEB	0/25
LRP1B	CUBN	0.617131060831926	1.77388289194911	107	2	12	10	Co_Occurence	CUBN, LRP1B	2/22
CREBBP	FLG	0.617131060831926	1.77388289194911	107	2	12	10	Co_Occurence	CREBBP, FLG	2/22
DNAH8	HMCN1	0.617949682511834	1.75756415185315	106	2	15	8	Co_Occurence	DNAH8, HMCN1	2/23
FGFR3	HMCN1	0.617949682511834	1.75756415185315	106	2	15	8	Co_Occurence	FGFR3, HMCN1	2/23
MUC17	HMCN1	0.617949682511834	1.75756415185315	106	2	15	8	Co_Occurence	HMCN1, MUC17	2/23
MUC17	KMT2C	0.617949682511834	1.75756415185315	106	2	15	8	Co_Occurence	KMT2C, MUC17	2/23
MUC16	XIRP2	0.624078831990254	1.67471713411417	106	2	9	14	Co_Occurence	MUC16, XIRP2	2/23
FGFR3	EP300	0.627412229075009	1.63344843509213	105	2	16	8	Co_Occurence	EP300, FGFR3	2/24
MUC17	EP300	0.627412229075009	1.63344843509213	105	2	16	8	Co_Occurence	EP300, MUC17	2/24
CUBN	CSMD3	0.630536836012881	1.59934689193406	106	2	11	12	Co_Occurence	CSMD3, CUBN	2/23
AHNAK2	HMCN1	0.635315606034024	1.54957030370219	105	2	15	9	Co_Occurence	AHNAK2, HMCN1	2/24
FAT1	HMCN1	0.635315606034024	1.54957030370219	105	2	15	9	Co_Occurence	FAT1, HMCN1	2/24
FGFR3	KDM6A	0.638036659121051	1.52380043855916	104	2	17	8	Co_Occurence	FGFR3, KDM6A	2/25
CREBBP	MUC16	0.641166157808879	1.49475641115536	105	2	14	10	Co_Occurence	CREBBP, MUC16	2/24
XIRP2	ARID1A	0.64773519839819	1.43992808817907	104	2	16	9	Co_Occurence	ARID1A, XIRP2	2/25
ZFHX4	EP300	0.64773519839819	1.43992808817907	104	2	16	9	Co_Occurence	EP300, ZFHX4	2/25
HMCN1	LRP1B	0.655207482068531	1.38285557898279	104	2	10	15	Co_Occurence	HMCN1, LRP1B	2/25
XIRP2	KDM6A	0.661070689904257	1.34307470944115	103	2	17	9	Co_Occurence	KDM6A, XIRP2	2/26
ARID1A	LRP1B	0.670152049409214	1.28482745435098	103	2	10	16	Co_Occurence	ARID1A, LRP1B	2/26
PIK3CA	DNAH8	0.67479384882248	1.26010531363728	101	2	8	20	Co_Occurence	DNAH8, PIK3CA	2/28
CSMD3	HMCN1	0.676696651603476	1.24622842805828	103	2	15	11	Co_Occurence	CSMD3, HMCN1	2/26
NEB	HMCN1	0.676696651603476	1.24622842805828	103	2	15	11	Co_Occurence	HMCN1, NEB	2/26
CUBN	MUC16	0.680639072985104	1.2241646284603	103	2	14	12	Co_Occurence	CUBN, MUC16	2/26
FLG	MUC16	0.680639072985104	1.2241646284603	103	2	14	12	Co_Occurence	FLG, MUC16	2/26
CREBBP	KDM6A	0.685720094274856	1.19824087224478	102	2	17	10	Co_Occurence	CREBBP, KDM6A	2/27
MACF1	KDM6A	0.685720094274856	1.19824087224478	102	2	17	10	Co_Occurence	KDM6A, MACF1	2/27
CREBBP	PIK3CA	0.689575946603276	0.42639664030308	98	1	21	11	Mutually_Exclusive	CREBBP, PIK3CA	1/32
XIRP2	PIK3CA	0.689575946603276	0.473621581356381	99	1	21	10	Mutually_Exclusive	PIK3CA, XIRP2	1/31
FLG	EP300	0.691116961523035	0.454666449975714	100	1	17	13	Mutually_Exclusive	EP300, FLG	1/30
KDM6A	CUBN	0.691438547195578	0.425222339219565	99	1	13	18	Mutually_Exclusive	CUBN, KDM6A	1/31
KDM6A	FLG	0.691438547195578	0.425222339219565	99	1	13	18	Mutually_Exclusive	FLG, KDM6A	1/31
MUC16	ARID1A	0.696882202017339	0.386427472472275	98	1	17	15	Mutually_Exclusive	ARID1A, MUC16	1/32
FGFR3	KMT2D	0.699980921292146	1.41933907127684	93	3	28	7	Co_Occurence	FGFR3, KMT2D	3/35
CUBN	PIK3CA	0.704276986021366	1.40270559996479	98	3	19	11	Co_Occurence	CUBN, PIK3CA	3/30
KDM6A	HMCN1	0.713345498809656	1.30957926665057	98	3	14	16	Co_Occurence	HMCN1, KDM6A	3/30
EP300	ARID1A	0.713990669951532	1.30380959306968	98	3	15	15	Co_Occurence	ARID1A, EP300	3/30
ZFHX4	KMT2D	0.721194391503812	1.23011565347032	92	3	28	8	Co_Occurence	KMT2D, ZFHX4	3/36
MUC17	TTN	0.731676127256262	1.34673619689956	81	4	40	6	Co_Occurence	MUC17, TTN	4/46
MUC16	PIK3CA	0.732438209289743	1.16460418675103	96	3	19	13	Co_Occurence	MUC16, PIK3CA	3/32
HMCN1	PIK3CA	0.736315916401486	0.628676445346653	94	2	20	15	Mutually_Exclusive	HMCN1, PIK3CA	2/35
RB1	KDM6A	0.736357585820512	0.616422673276988	94	2	17	18	Mutually_Exclusive	KDM6A, RB1	2/35
RB1	PIK3CA	0.745543854359092	1.28899454490324	93	4	18	16	Co_Occurence	PIK3CA, RB1	4/34
AHNAK2	TP53	0.756157170706337	1.24782642881362	72	5	48	6	Co_Occurence	AHNAK2, TP53	5/54
FAT1	TP53	0.756157170706337	1.24782642881362	72	5	48	6	Co_Occurence	FAT1, TP53	5/54
KMT2D	ARID1A	0.765558037682165	1.28439554534573	87	5	13	26	Co_Occurence	ARID1A, KMT2D	5/39
CUBN	TP53	0.780094124816261	0.799958247271383	69	5	48	9	Mutually_Exclusive	CUBN, TP53	5/57
KDM6A	TTN	0.795202325180247	1.18087845770081	75	7	37	12	Co_Occurence	KDM6A, TTN	7/49
CUBN	TTN	1	1.11020188031236	78	5	39	9	Co_Occurence	CUBN, TTN	5/48
ZFHX4	ARID1A	1	0.607873112981828	103	1	17	10	Mutually_Exclusive	ARID1A, ZFHX4	1/27
AHNAK2	EP300	1	0.607873112981828	103	1	17	10	Mutually_Exclusive	AHNAK2, EP300	1/27
KMT2C	HMCN1	1	0.880829753773573	99	2	15	15	Mutually_Exclusive	HMCN1, KMT2C	2/30
FAT1	CUBN	1	0.824224853313806	107	1	13	10	Mutually_Exclusive	CUBN, FAT1	1/23
MUC17	CUBN	1	0.92360717215115	108	1	13	9	Mutually_Exclusive	CUBN, MUC17	1/22
ZFHX4	FLG	1	0.824224853313806	107	1	13	10	Mutually_Exclusive	FLG, ZFHX4	1/23
CREBBP	CSMD3	1	0.811819097427837	107	1	12	11	Mutually_Exclusive	CREBBP, CSMD3	1/23
LRP1B	CSMD3	1	0.811819097427837	107	1	12	11	Mutually_Exclusive	CSMD3, LRP1B	1/23
MACF1	CSMD3	1	0.811819097427837	107	1	12	11	Mutually_Exclusive	CSMD3, MACF1	1/23
EP300	CREBBP	1	0.547560508251222	102	1	11	17	Mutually_Exclusive	CREBBP, EP300	1/28
FGFR3	CREBBP	1	1.11014919031191	110	1	11	9	Co_Occurence	CREBBP, FGFR3	1/20
MUC17	CREBBP	1	1.11014919031191	110	1	11	9	Co_Occurence	CREBBP, MUC17	1/20
PIK3CA	LRP1B	1	0.990074748596766	99	2	10	20	Mutually_Exclusive	LRP1B, PIK3CA	2/30
EP300	LRP1B	1	0.547560508251222	102	1	11	17	Mutually_Exclusive	EP300, LRP1B	1/28
CSMD3	FAT1	1	0.90066832956387	108	1	10	12	Mutually_Exclusive	CSMD3, FAT1	1/22
NEB	FAT1	1	0.90066832956387	108	1	10	12	Mutually_Exclusive	FAT1, NEB	1/22
RB1	DNAH8	1	0.598510522037108	102	1	9	19	Mutually_Exclusive	DNAH8, RB1	1/28
RB1	FGFR3	1	0.598510522037108	102	1	9	19	Mutually_Exclusive	FGFR3, RB1	1/28
KMT2C	TP53	1	1.03453320071121	68	7	46	10	Co_Occurence	KMT2C, TP53	7/56
DNAH8	TP53	1	0.979744421168811	72	4	49	6	Mutually_Exclusive	DNAH8, TP53	4/55
MUC17	TP53	1	0.979744421168811	72	4	49	6	Mutually_Exclusive	MUC17, TP53	4/55
XIRP2	TTN	1	1.14166439792709	80	4	40	7	Co_Occurence	TTN, XIRP2	4/47
ZFHX4	TTN	1	1.14166439792709	80	4	40	7	Co_Occurence	TTN, ZFHX4	4/47
CUBN	KMT2D	1	0.867804763272849	89	3	28	11	Mutually_Exclusive	CUBN, KMT2D	3/39
LRP1B	KMT2D	1	1.08266862775249	91	3	28	9	Co_Occurence	KMT2D, LRP1B	3/37
MUC17	KMT2D	1	0.794444054130704	92	2	29	8	Mutually_Exclusive	KMT2D, MUC17	2/37
NEB	PIK3CA	1	0.891671459912482	98	2	20	11	Mutually_Exclusive	NEB, PIK3CA	2/31
ZFHX4	PIK3CA	1	1.11021412928094	100	2	20	9	Co_Occurence	PIK3CA, ZFHX4	2/29
CUBN	RB1	1	0.91726147374582	99	2	18	12	Mutually_Exclusive	CUBN, RB1	2/30
FLG	RB1	1	0.91726147374582	99	2	18	12	Mutually_Exclusive	FLG, RB1	2/30
NEB	RB1	1	1.01002362915431	100	2	18	11	Co_Occurence	NEB, RB1	2/29
LRP1B	RB1	1	1.12122999354648	101	2	18	10	Co_Occurence	LRP1B, RB1	2/28
MACF1	RB1	1	1.12122999354648	101	2	18	10	Co_Occurence	MACF1, RB1	2/28
MUC16	KDM6A	1	0.824689818213859	98	2	17	14	Mutually_Exclusive	KDM6A, MUC16	2/31
NEB	KDM6A	1	1.07957904031097	101	2	17	11	Co_Occurence	KDM6A, NEB	2/28
LRP1B	KDM6A	1	0.512253115948856	101	1	18	11	Mutually_Exclusive	KDM6A, LRP1B	1/29
AHNAK2	KDM6A	1	0.568741738577387	102	1	18	10	Mutually_Exclusive	AHNAK2, KDM6A	1/28
FAT1	KDM6A	1	0.568741738577387	102	1	18	10	Mutually_Exclusive	FAT1, KDM6A	1/28
DNAH8	KDM6A	1	0.63771961836874	103	1	18	9	Mutually_Exclusive	DNAH8, KDM6A	1/27
HMCN1	ARID1A	1	0.817864355779213	98	2	16	15	Mutually_Exclusive	ARID1A, HMCN1	2/31
KMT2C	ARID1A	1	0.817864355779213	98	2	16	15	Mutually_Exclusive	ARID1A, KMT2C	2/31
NEB	ARID1A	1	1.15768812787038	102	2	16	11	Co_Occurence	ARID1A, NEB	2/27
DNAH8	ARID1A	1	0.681517191132792	104	1	17	9	Mutually_Exclusive	ARID1A, DNAH8	1/26
FGFR3	ARID1A	1	0.681517191132792	104	1	17	9	Mutually_Exclusive	ARID1A, FGFR3	1/26
CSMD3	EP300	1	0.497258963807709	101	1	17	12	Mutually_Exclusive	CSMD3, EP300	1/29
DNAH8	EP300	1	0.681517191132792	104	1	17	9	Mutually_Exclusive	DNAH8, EP300	1/26
MUC16	HMCN1	1	0.95271206422111	100	2	15	14	Mutually_Exclusive	HMCN1, MUC16	2/29
CUBN	HMCN1	1	1.13224512552165	102	2	15	12	Co_Occurence	CUBN, HMCN1	2/27
FLG	HMCN1	1	1.13224512552165	102	2	15	12	Co_Occurence	FLG, HMCN1	2/27
CREBBP	HMCN1	1	0.587260645609034	103	1	16	11	Mutually_Exclusive	CREBBP, HMCN1	1/27
ZFHX4	HMCN1	1	0.651870958788157	104	1	16	10	Mutually_Exclusive	HMCN1, ZFHX4	1/26
CUBN	KMT2C	1	1.13224512552165	102	2	15	12	Co_Occurence	CUBN, KMT2C	2/27
MACF1	KMT2C	1	0.587260645609034	103	1	16	11	Mutually_Exclusive	KMT2C, MACF1	1/27
AHNAK2	KMT2C	1	0.651870958788157	104	1	16	10	Mutually_Exclusive	AHNAK2, KMT2C	1/26
FAT1	KMT2C	1	0.651870958788157	104	1	16	10	Mutually_Exclusive	FAT1, KMT2C	1/26
XIRP2	KMT2C	1	0.651870958788157	104	1	16	10	Mutually_Exclusive	KMT2C, XIRP2	1/26
CSMD3	MUC16	1	0.574278933247069	103	1	15	12	Mutually_Exclusive	CSMD3, MUC16	1/27
AHNAK2	MUC16	1	0.701703350202225	105	1	15	10	Mutually_Exclusive	AHNAK2, MUC16	1/25
FAT1	MUC16	1	0.701703350202225	105	1	15	10	Mutually_Exclusive	FAT1, MUC16	1/25
CREBBP	CUBN	1	0.742797498692872	106	1	13	11	Mutually_Exclusive	CREBBP, CUBN	1/24
DNAH8	CSMD3	1	1.009188479805	109	1	12	9	Co_Occurence	CSMD3, DNAH8	1/21
MUC17	NEB	1	1.009188479805	109	1	12	9	Co_Occurence	MUC17, NEB	1/21
ZFHX4	CREBBP	1	0.990977704091607	109	1	11	10	Mutually_Exclusive	CREBBP, ZFHX4	1/21
AHNAK2	LRP1B	1	0.990977704091607	109	1	11	10	Mutually_Exclusive	AHNAK2, LRP1B	1/21
FAT1	LRP1B	1	0.990977704091607	109	1	11	10	Mutually_Exclusive	FAT1, LRP1B	1/21
XIRP2	LRP1B	1	0.990977704091607	109	1	11	10	Mutually_Exclusive	LRP1B, XIRP2	1/21
FAT1	MACF1	1	0.990977704091607	109	1	11	10	Mutually_Exclusive	FAT1, MACF1	1/21
ZFHX4	MACF1	1	0.990977704091607	109	1	11	10	Mutually_Exclusive	MACF1, ZFHX4	1/21
FAT1	AHNAK2	1	1.09920784931608	110	1	10	10	Co_Occurence	AHNAK2, FAT1	1/20
FGFR3	FAT1	1	0	110	0	11	10	Mutually_Exclusive	FAT1, FGFR3	0/21
DNAH8	ZFHX4	1	0	110	0	11	10	Mutually_Exclusive	DNAH8, ZFHX4	0/21

## Sheet: B3
gene1	gene2	pValue	oddsRatio	00	11	01	10	Event	pair	event_ratio
SYNE1	TTN	1.93204137016717e-05	12.0900926417803	59	12	8	7	Co_Occurence	SYNE1, TTN	12/15
FAT1	TTN	0.000380036820290104	16.4086725663185	64	7	13	2	Co_Occurence	FAT1, TTN	7/15
HMCN1	TTN	0.000380036820290104	16.4086725663185	64	7	13	2	Co_Occurence	HMCN1, TTN	7/15
TP53	WDFY3	0.000407033528102975	21.9232269808537	57	8	1	20	Co_Occurence	TP53, WDFY3	8/21
ARID1A	SYNE1	0.000466923922384545	8.81145906340778	61	9	10	6	Co_Occurence	ARID1A, SYNE1	9/16
KMT2D	SYNE1	0.000466923922384545	8.81145906340778	61	9	10	6	Co_Occurence	KMT2D, SYNE1	9/16
NCOR1	ELF3	0.000612576239634915	18.5734951336573	72	5	6	3	Co_Occurence	ELF3, NCOR1	5/9
HMCN1	PIK3CA	0.00073592125521364	16.7563024033549	72	5	5	4	Co_Occurence	HMCN1, PIK3CA	5/9
TTN	ARID1A	0.000782167951677396	7.90363410818724	60	9	6	11	Co_Occurence	ARID1A, TTN	9/17
NCOR1	SYNE1	0.00119562761289732	14.3114053697795	65	6	13	2	Co_Occurence	NCOR1, SYNE1	6/15
CNOT1	MUC16	0.00151298272348713	11.4632280798523	66	6	11	3	Co_Occurence	CNOT1, MUC16	6/14
TTN	FBXW7	0.00166569718302068	13.1285159243893	64	6	2	14	Co_Occurence	FBXW7, TTN	6/16
TTN	ITPR2	0.00166569718302068	13.1285159243893	64	6	2	14	Co_Occurence	ITPR2, TTN	6/16
FBXW7	ERCC2	0.00196370167055876	17.1141139418078	74	4	4	4	Co_Occurence	ERCC2, FBXW7	4/8
ARID1A	ELF3	0.00293478154486574	8.45436334916227	66	6	5	9	Co_Occurence	ARID1A, ELF3	6/14
HMCN1	SYNE1	0.00307992358202432	9.47390611453183	64	6	13	3	Co_Occurence	HMCN1, SYNE1	6/16
WDFY3	ATAD5	0.00339195059067551	13.668837478622	73	4	4	5	Co_Occurence	ATAD5, WDFY3	4/9
EP300	ERCC2	0.00339195059067551	13.668837478622	73	4	4	5	Co_Occurence	EP300, ERCC2	4/9
WDFY3	ERCC2	0.00339195059067551	13.668837478622	73	4	4	5	Co_Occurence	ERCC2, WDFY3	4/9
ADGRV1	FBXW7	0.00339195059067551	13.668837478622	73	4	4	5	Co_Occurence	ADGRV1, FBXW7	4/9
WDFY3	FBXW7	0.00339195059067551	13.668837478622	73	4	4	5	Co_Occurence	FBXW7, WDFY3	4/9
CNOT1	ITPR2	0.00339195059067551	13.668837478622	73	4	4	5	Co_Occurence	CNOT1, ITPR2	4/9
HMCN1	NCOR1	0.00339195059067551	13.668837478622	73	4	4	5	Co_Occurence	HMCN1, NCOR1	4/9
WDFY3	NCOR1	0.00339195059067551	13.668837478622	73	4	4	5	Co_Occurence	NCOR1, WDFY3	4/9
FBXW7	KMT2D	0.00347787339844686	10.8119413578811	68	5	10	3	Co_Occurence	FBXW7, KMT2D	5/13
ITPR2	KMT2D	0.00347787339844686	10.8119413578811	68	5	10	3	Co_Occurence	ITPR2, KMT2D	5/13
KMT2D	TTN	0.00528565408443242	5.4715521811069	59	8	12	7	Co_Occurence	KMT2D, TTN	8/19
ITPR2	PIK3CA	0.00542303184720517	11.343122354376	72	4	6	4	Co_Occurence	ITPR2, PIK3CA	4/10
CNOT1	ADGRV1	0.0057980006945645	10.9010253418003	72	4	5	5	Co_Occurence	ADGRV1, CNOT1	4/10
FAT1	ADGRV1	0.0057980006945645	10.9010253418003	72	4	5	5	Co_Occurence	ADGRV1, FAT1	4/10
WDFY3	ADGRV1	0.0057980006945645	10.9010253418003	72	4	5	5	Co_Occurence	ADGRV1, WDFY3	4/10
FAT1	CNOT1	0.0057980006945645	10.9010253418003	72	4	5	5	Co_Occurence	CNOT1, FAT1	4/10
WDFY3	CNOT1	0.0057980006945645	10.9010253418003	72	4	5	5	Co_Occurence	CNOT1, WDFY3	4/10
MUC16	ATAD5	0.00668322640017948	8.81492585570058	66	5	3	12	Co_Occurence	ATAD5, MUC16	5/15
MUC16	NCOR1	0.00668322640017948	8.81492585570058	66	5	3	12	Co_Occurence	MUC16, NCOR1	5/15
KMT2D	ADGRV1	0.0070029105847343	8.05462694964342	67	5	4	10	Co_Occurence	ADGRV1, KMT2D	5/14
PIK3CA	TTN	0.00897058560762622	6.4461269846518	62	6	14	4	Co_Occurence	PIK3CA, TTN	6/18
WDFY3	CREBBP	0.00917272032079841	9.02818565996838	71	4	6	5	Co_Occurence	CREBBP, WDFY3	4/11
CNOT1	PIK3CA	0.00917272032079841	9.02818565996838	71	4	6	5	Co_Occurence	CNOT1, PIK3CA	4/11
SYNE1	CUBN	0.0116938480123192	7.36919937073209	64	5	3	14	Co_Occurence	CUBN, SYNE1	5/17
SYNE1	FBXW7	0.0116938480123192	7.36919937073209	64	5	3	14	Co_Occurence	FBXW7, SYNE1	5/17
SYNE1	ITPR2	0.0116938480123192	7.36919937073209	64	5	3	14	Co_Occurence	ITPR2, SYNE1	5/17
RB1	TP53	0.0118857418338346	5.96367555991678	55	7	21	3	Co_Occurence	RB1, TP53	7/24
TP53	SYNE1	0.0120076092875937	3.96918147779842	50	11	8	17	Co_Occurence	SYNE1, TP53	11/25
ATAD5	TP53	0.0130895015063457	7.43241159814615	56	6	22	2	Co_Occurence	ATAD5, TP53	6/24
FAT1	MUC16	0.0131460309960449	6.55517269136812	65	5	12	4	Co_Occurence	FAT1, MUC16	5/16
RB1	CREBBP	0.014358977755054	7.46801364977506	70	4	6	6	Co_Occurence	CREBBP, RB1	4/12
ATAD5	TTN	0.0150365649554187	6.78682898475037	63	5	15	3	Co_Occurence	ATAD5, TTN	5/18
ERCC2	ATAD5	0.0242443848243801	8.35257747399621	73	3	5	5	Co_Occurence	ATAD5, ERCC2	3/10
NCOR1	ATAD5	0.0242443848243801	8.35257747399621	73	3	5	5	Co_Occurence	ATAD5, NCOR1	3/10
ITPR2	ERCC2	0.0242443848243801	8.35257747399621	73	3	5	5	Co_Occurence	ERCC2, ITPR2	3/10
ITPR2	FBXW7	0.0242443848243801	8.35257747399621	73	3	5	5	Co_Occurence	FBXW7, ITPR2	3/10
TTN	TP53	0.0272506465979944	3.46454777666634	49	11	17	9	Co_Occurence	TP53, TTN	11/26
CUBN	ARID1A	0.0284735916284851	5.90265961397748	67	4	11	4	Co_Occurence	ARID1A, CUBN	4/15
NCOR1	KMT2D	0.0284735916284851	5.90265961397748	67	4	11	4	Co_Occurence	KMT2D, NCOR1	4/15
ADGRV1	TTN	0.0285359987640898	5.03797138889375	62	5	15	4	Co_Occurence	ADGRV1, TTN	5/19
ADGRV1	ATAD5	0.0346706019412323	6.91506433485119	72	3	5	6	Co_Occurence	ADGRV1, ATAD5	3/11
CNOT1	ATAD5	0.0346706019412323	6.91506433485119	72	3	5	6	Co_Occurence	ATAD5, CNOT1	3/11
FAT1	ATAD5	0.0346706019412323	6.91506433485119	72	3	5	6	Co_Occurence	ATAD5, FAT1	3/11
EP300	CUBN	0.0346706019412323	6.91506433485119	72	3	5	6	Co_Occurence	CUBN, EP300	3/11
CNOT1	ERCC2	0.0346706019412323	6.91506433485119	72	3	5	6	Co_Occurence	CNOT1, ERCC2	3/11
HMCN1	FBXW7	0.0346706019412323	6.91506433485119	72	3	5	6	Co_Occurence	FBXW7, HMCN1	3/11
ADGRV1	ITPR2	0.0346706019412323	6.91506433485119	72	3	5	6	Co_Occurence	ADGRV1, ITPR2	3/11
FAT1	ITPR2	0.0346706019412323	6.91506433485119	72	3	5	6	Co_Occurence	FAT1, ITPR2	3/11
HMCN1	ITPR2	0.0346706019412323	6.91506433485119	72	3	5	6	Co_Occurence	HMCN1, ITPR2	3/11
SPTAN1	ITPR2	0.0346706019412323	6.91506433485119	72	3	5	6	Co_Occurence	ITPR2, SPTAN1	3/11
WDFY3	ITPR2	0.0346706019412323	6.91506433485119	72	3	5	6	Co_Occurence	ITPR2, WDFY3	3/11
PIK3CA	SYNE1	0.0383187053423216	4.32916989126411	62	5	14	5	Co_Occurence	PIK3CA, SYNE1	5/19
RB1	SYNE1	0.0383187053423216	4.32916989126411	62	5	14	5	Co_Occurence	RB1, SYNE1	5/19
MUC16	ERCC2	0.045460053975372	4.87179441030847	65	4	4	13	Co_Occurence	ERCC2, MUC16	4/17
MUC16	ITPR2	0.045460053975372	4.87179441030847	65	4	4	13	Co_Occurence	ITPR2, MUC16	4/17
SPTAN1	ARID1A	0.0456501364634857	4.67722898808025	66	4	11	5	Co_Occurence	ARID1A, SPTAN1	4/16
CNOT1	KMT2D	0.0456501364634857	4.67722898808025	66	4	11	5	Co_Occurence	CNOT1, KMT2D	4/16
CREBBP	CUBN	0.0472052748386726	5.87830678230519	71	3	5	7	Co_Occurence	CREBBP, CUBN	3/12
PIK3CA	ERCC2	0.0472052748386726	5.87830678230519	71	3	5	7	Co_Occurence	ERCC2, PIK3CA	3/12
PIK3CA	NCOR1	0.0472052748386726	5.87830678230519	71	3	5	7	Co_Occurence	NCOR1, PIK3CA	3/12
CREBBP	RYR2	0.0472052748386726	5.87830678230519	71	3	5	7	Co_Occurence	CREBBP, RYR2	3/12
RB1	RYR2	0.0472052748386726	5.87830678230519	71	3	5	7	Co_Occurence	RB1, RYR2	3/12
SPTAN1	ADGRV1	0.0491069025645663	5.71855720056537	71	3	6	6	Co_Occurence	ADGRV1, SPTAN1	3/12
HMCN1	CNOT1	0.0491069025645663	5.71855720056537	71	3	6	6	Co_Occurence	CNOT1, HMCN1	3/12
SPTAN1	CNOT1	0.0491069025645663	5.71855720056537	71	3	6	6	Co_Occurence	CNOT1, SPTAN1	3/12
SPTAN1	FAT1	0.0491069025645663	5.71855720056537	71	3	6	6	Co_Occurence	FAT1, SPTAN1	3/12
WDFY3	FAT1	0.0491069025645663	5.71855720056537	71	3	6	6	Co_Occurence	FAT1, WDFY3	3/12
WDFY3	HMCN1	0.0491069025645663	5.71855720056537	71	3	6	6	Co_Occurence	HMCN1, WDFY3	3/12
TP53	KDM6A	0.0514836504019871	3.47489524381644	53	7	5	21	Co_Occurence	KDM6A, TP53	7/26
ADGRV1	TP53	0.0530990897830284	4.89386846258987	55	6	22	3	Co_Occurence	ADGRV1, TP53	6/25
CNOT1	TP53	0.0530990897830284	4.89386846258987	55	6	22	3	Co_Occurence	CNOT1, TP53	6/25
KDM6A	MUC16	0.0549417790502631	3.61866421617991	62	5	12	7	Co_Occurence	KDM6A, MUC16	5/19
ELF3	SYNE1	0.0598792757614507	3.5626093376799	61	5	14	6	Co_Occurence	ELF3, SYNE1	5/20
ELF3	ITPR2	0.061842804044565	5.0938824547909	70	3	5	8	Co_Occurence	ELF3, ITPR2	3/13
ADGRV1	PIK3CA	0.0662215520976097	4.85665775172549	70	3	7	6	Co_Occurence	ADGRV1, PIK3CA	3/13
FAT1	PIK3CA	0.0662215520976097	4.85665775172549	70	3	7	6	Co_Occurence	FAT1, PIK3CA	3/13
WDFY3	PIK3CA	0.0662215520976097	4.85665775172549	70	3	7	6	Co_Occurence	PIK3CA, WDFY3	3/13
WDFY3	RB1	0.0662215520976097	4.85665775172549	70	3	7	6	Co_Occurence	RB1, WDFY3	3/13
ATAD5	SYNE1	0.0676843568092359	4.10937875292592	63	4	15	4	Co_Occurence	ATAD5, SYNE1	4/19
PIK3CA	ARID1A	0.067734265537058	3.85504729065976	65	4	11	6	Co_Occurence	ARID1A, PIK3CA	4/17
MUC16	ADGRV1	0.0713112723588337	3.85590209245968	64	4	5	13	Co_Occurence	ADGRV1, MUC16	4/18
MUC16	WDFY3	0.0713112723588337	3.85590209245968	64	4	5	13	Co_Occurence	MUC16, WDFY3	4/18
CREBBP	TP53	0.0717629722830658	3.61899555817379	54	6	22	4	Co_Occurence	CREBBP, TP53	6/26
PIK3CA	TP53	0.0717629722830658	3.61899555817379	54	6	22	4	Co_Occurence	PIK3CA, TP53	6/26
TP53	KMT2D	0.0733604295224081	2.87402274354671	51	8	7	20	Co_Occurence	KMT2D, TP53	8/27
KDM6A	ERCC2	0.0785404299535088	4.47994652197776	69	3	5	9	Co_Occurence	ERCC2, KDM6A	3/14
ERCC2	TTN	0.0808463047726902	3.79809337849136	62	4	16	4	Co_Occurence	ERCC2, TTN	4/20
NCOR1	TTN	0.0808463047726902	3.79809337849136	62	4	16	4	Co_Occurence	NCOR1, TTN	4/20
ELF3	EP300	0.085925918336311	4.20573497709798	69	3	6	8	Co_Occurence	ELF3, EP300	3/14
MUC16	PIK3CA	0.103541362810942	3.17502826712281	63	4	6	13	Co_Occurence	MUC16, PIK3CA	4/19
SPTAN1	SYNE1	0.103862839416474	3.24950568618672	62	4	15	5	Co_Occurence	SPTAN1, SYNE1	4/20
WDFY3	SYNE1	0.103862839416474	3.24950568618672	62	4	15	5	Co_Occurence	SYNE1, WDFY3	4/20
TP53	ERCC2	0.106366763726075	3.91353258301232	55	5	3	23	Co_Occurence	ERCC2, TP53	5/26
TP53	ITPR2	0.106366763726075	3.91353258301232	55	5	3	23	Co_Occurence	ITPR2, TP53	5/26
TTN	ELF3	0.118178418782189	3.27630664288373	60	5	6	15	Co_Occurence	ELF3, TTN	5/21
KMT2D	ARID1A	0.126324314885603	3.00108480069463	61	5	10	10	Co_Occurence	ARID1A, KMT2D	5/20
KMT2D	ATAD5	0.140121133055989	3.23976028202786	66	3	5	12	Co_Occurence	ATAD5, KMT2D	3/17
ARID1A	FBXW7	0.140121133055989	3.23976028202786	66	3	5	12	Co_Occurence	ARID1A, FBXW7	3/17
ARID1A	ITPR2	0.140121133055989	3.23976028202786	66	3	5	12	Co_Occurence	ARID1A, ITPR2	3/17
ARID1A	NCOR1	0.140121133055989	3.23976028202786	66	3	5	12	Co_Occurence	ARID1A, NCOR1	3/17
KDM6A	PIK3CA	0.141625380815143	3.13313042634527	67	3	7	9	Co_Occurence	KDM6A, PIK3CA	3/16
TP53	FAT1	0.143773595549359	2.89400526911318	54	5	4	23	Co_Occurence	FAT1, TP53	5/27
FBXW7	ATAD5	0.15978520734346	3.90264313448771	72	2	6	6	Co_Occurence	ATAD5, FBXW7	2/12
ITPR2	ATAD5	0.15978520734346	3.90264313448771	72	2	6	6	Co_Occurence	ATAD5, ITPR2	2/12
ERCC2	CUBN	0.15978520734346	3.90264313448771	72	2	6	6	Co_Occurence	CUBN, ERCC2	2/12
NCOR1	ERCC2	0.15978520734346	3.90264313448771	72	2	6	6	Co_Occurence	ERCC2, NCOR1	2/12
NCOR1	FBXW7	0.15978520734346	3.90264313448771	72	2	6	6	Co_Occurence	FBXW7, NCOR1	2/12
NCOR1	ITPR2	0.15978520734346	3.90264313448771	72	2	6	6	Co_Occurence	ITPR2, NCOR1	2/12
MUC16	ARID1A	0.163622451773026	2.42807914815595	59	5	10	12	Co_Occurence	ARID1A, MUC16	5/22
ARID1A	FAT1	0.187356631352241	2.66881747964698	65	3	6	12	Co_Occurence	ARID1A, FAT1	3/18
KMT2D	FAT1	0.187356631352241	2.66881747964698	65	3	6	12	Co_Occurence	FAT1, KMT2D	3/18
ARID1A	HMCN1	0.187356631352241	2.66881747964698	65	3	6	12	Co_Occurence	ARID1A, HMCN1	3/18
KMT2D	HMCN1	0.187356631352241	2.66881747964698	65	3	6	12	Co_Occurence	HMCN1, KMT2D	3/18
KMT2D	SPTAN1	0.187356631352241	2.66881747964698	65	3	6	12	Co_Occurence	KMT2D, SPTAN1	3/18
KMT2D	WDFY3	0.187356631352241	2.66881747964698	65	3	6	12	Co_Occurence	KMT2D, WDFY3	3/18
CUBN	MUC16	0.18948827068323	2.70292924213913	64	3	14	5	Co_Occurence	CUBN, MUC16	3/19
EP300	ATAD5	0.195532237458382	3.31259368411644	71	2	6	7	Co_Occurence	ATAD5, EP300	2/13
HMCN1	ATAD5	0.195532237458382	3.31259368411644	71	2	6	7	Co_Occurence	ATAD5, HMCN1	2/13
CNOT1	CUBN	0.195532237458382	3.31259368411644	71	2	6	7	Co_Occurence	CNOT1, CUBN	2/13
ADGRV1	ERCC2	0.195532237458382	3.31259368411644	71	2	6	7	Co_Occurence	ADGRV1, ERCC2	2/13
HMCN1	ERCC2	0.195532237458382	3.31259368411644	71	2	6	7	Co_Occurence	ERCC2, HMCN1	2/13
CNOT1	FBXW7	0.195532237458382	3.31259368411644	71	2	6	7	Co_Occurence	CNOT1, FBXW7	2/13
EP300	FBXW7	0.195532237458382	3.31259368411644	71	2	6	7	Co_Occurence	EP300, FBXW7	2/13
SPTAN1	FBXW7	0.195532237458382	3.31259368411644	71	2	6	7	Co_Occurence	FBXW7, SPTAN1	2/13
ADGRV1	NCOR1	0.195532237458382	3.31259368411644	71	2	6	7	Co_Occurence	ADGRV1, NCOR1	2/13
CNOT1	NCOR1	0.195532237458382	3.31259368411644	71	2	6	7	Co_Occurence	CNOT1, NCOR1	2/13
EP300	NCOR1	0.195532237458382	3.31259368411644	71	2	6	7	Co_Occurence	EP300, NCOR1	2/13
FAT1	NCOR1	0.195532237458382	3.31259368411644	71	2	6	7	Co_Occurence	FAT1, NCOR1	2/13
TTN	CNOT1	0.203185172437062	3.00182008649477	61	4	5	16	Co_Occurence	CNOT1, TTN	4/21
TTN	SPTAN1	0.203185172437062	3.00182008649477	61	4	5	16	Co_Occurence	SPTAN1, TTN	4/21
TTN	WDFY3	0.203185172437062	3.00182008649477	61	4	5	16	Co_Occurence	TTN, WDFY3	4/21
MUC16	TTN	0.20952385842106	2.12157647319012	55	6	14	11	Co_Occurence	MUC16, TTN	6/25
ELF3	MUC16	0.216258255120947	2.68643325515967	62	4	13	7	Co_Occurence	ELF3, MUC16	4/20
ATAD5	CREBBP	0.232613978113309	2.86739385092284	70	2	8	6	Co_Occurence	ATAD5, CREBBP	2/14
ERCC2	CREBBP	0.232613978113309	2.86739385092284	70	2	8	6	Co_Occurence	CREBBP, ERCC2	2/14
ATAD5	PIK3CA	0.232613978113309	2.86739385092284	70	2	8	6	Co_Occurence	ATAD5, PIK3CA	2/14
FBXW7	PIK3CA	0.232613978113309	2.86739385092284	70	2	8	6	Co_Occurence	FBXW7, PIK3CA	2/14
CUBN	RB1	0.232613978113309	2.86739385092284	70	2	8	6	Co_Occurence	CUBN, RB1	2/14
EP300	CNOT1	0.237368047428044	2.81002095313499	70	2	7	7	Co_Occurence	CNOT1, EP300	2/14
FAT1	EP300	0.237368047428044	2.81002095313499	70	2	7	7	Co_Occurence	EP300, FAT1	2/14
HMCN1	FAT1	0.237368047428044	2.81002095313499	70	2	7	7	Co_Occurence	FAT1, HMCN1	2/14
WDFY3	SPTAN1	0.237368047428044	2.81002095313499	70	2	7	7	Co_Occurence	SPTAN1, WDFY3	2/14
ATAD5	ELF3	0.270563127906364	2.51952137509687	69	2	9	6	Co_Occurence	ATAD5, ELF3	2/15
CUBN	ELF3	0.270563127906364	2.51952137509687	69	2	9	6	Co_Occurence	CUBN, ELF3	2/15
ERCC2	ELF3	0.270563127906364	2.51952137509687	69	2	9	6	Co_Occurence	ELF3, ERCC2	2/15
FBXW7	ELF3	0.270563127906364	2.51952137509687	69	2	9	6	Co_Occurence	ELF3, FBXW7	2/15
CNOT1	CREBBP	0.280154671260652	2.43086469609582	69	2	8	7	Co_Occurence	CNOT1, CREBBP	2/15
FAT1	CREBBP	0.280154671260652	2.43086469609582	69	2	8	7	Co_Occurence	CREBBP, FAT1	2/15
SPTAN1	CREBBP	0.280154671260652	2.43086469609582	69	2	8	7	Co_Occurence	CREBBP, SPTAN1	2/15
SPTAN1	PIK3CA	0.280154671260652	2.43086469609582	69	2	8	7	Co_Occurence	PIK3CA, SPTAN1	2/15
EP300	RB1	0.280154671260652	2.43086469609582	69	2	8	7	Co_Occurence	EP300, RB1	2/15
KDM6A	CUBN	0.308967667496934	2.23974675881799	68	2	6	10	Co_Occurence	CUBN, KDM6A	2/16
KDM6A	ITPR2	0.308967667496934	2.23974675881799	68	2	6	10	Co_Occurence	ITPR2, KDM6A	2/16
KDM6A	RYR2	0.308967667496934	2.23974675881799	68	2	6	10	Co_Occurence	KDM6A, RYR2	2/16
ELF3	FAT1	0.32331661635495	2.13488209580768	68	2	7	9	Co_Occurence	ELF3, FAT1	2/16
ELF3	HMCN1	0.32331661635495	2.13488209580768	68	2	7	9	Co_Occurence	ELF3, HMCN1	2/16
ELF3	SPTAN1	0.32331661635495	2.13488209580768	68	2	7	9	Co_Occurence	ELF3, SPTAN1	2/16
ELF3	WDFY3	0.32331661635495	2.13488209580768	68	2	7	9	Co_Occurence	ELF3, WDFY3	2/16
ADGRV1	KDM6A	0.348427276856477	0	65	0	12	9	Mutually_Exclusive	ADGRV1, KDM6A	0/21
ERCC2	SYNE1	0.366977894660742	2.29806149728428	62	3	16	5	Co_Occurence	ERCC2, SYNE1	3/21
RYR2	SYNE1	0.366977894660742	2.29806149728428	62	3	16	5	Co_Occurence	RYR2, SYNE1	3/21
PIK3CA	KMT2D	0.369024883612222	2.25921010222862	64	3	12	7	Co_Occurence	KMT2D, PIK3CA	3/19
RB1	KMT2D	0.369024883612222	2.25921010222862	64	3	12	7	Co_Occurence	KMT2D, RB1	3/19
MUC16	HMCN1	0.371815393281881	2.2247699099951	63	3	6	14	Co_Occurence	HMCN1, MUC16	3/20
ELF3	KMT2D	0.397252717766412	1.95074806268012	63	3	12	8	Co_Occurence	ELF3, KMT2D	3/20
CREBBP	MUC16	0.406764897615885	1.88183347408205	62	3	14	7	Co_Occurence	CREBBP, MUC16	3/21
CNOT1	SYNE1	0.407130816665046	1.89007810480296	61	3	16	6	Co_Occurence	CNOT1, SYNE1	3/22
EP300	SYNE1	0.407130816665046	1.89007810480296	61	3	16	6	Co_Occurence	EP300, SYNE1	3/22
FAT1	SYNE1	0.407130816665046	1.89007810480296	61	3	16	6	Co_Occurence	FAT1, SYNE1	3/22
TP53	FBXW7	0.428750613672114	2.22689629972369	54	4	4	24	Co_Occurence	FBXW7, TP53	4/28
TP53	NCOR1	0.428750613672114	2.22689629972369	54	4	4	24	Co_Occurence	NCOR1, TP53	4/28
KDM6A	ARID1A	0.431723884651176	1.70993274088356	62	3	12	9	Co_Occurence	ARID1A, KDM6A	3/21
RB1	TTN	0.441073828465347	0.336638923334269	57	1	19	9	Mutually_Exclusive	RB1, TTN	1/28
KDM6A	SYNE1	0.451680430851391	1.94920906226612	59	4	15	8	Co_Occurence	KDM6A, SYNE1	4/23
TTN	KDM6A	0.46186269289563	1.79848416787404	58	4	8	16	Co_Occurence	KDM6A, TTN	4/24
TP53	EP300	0.464502275945696	1.75428243529448	53	4	5	24	Co_Occurence	EP300, TP53	4/29
TP53	HMCN1	0.464502275945696	1.75428243529448	53	4	5	24	Co_Occurence	HMCN1, TP53	4/29
MUC16	SYNE1	0.5146967023147	1.62673304875447	55	5	14	12	Co_Occurence	MUC16, SYNE1	5/26
CUBN	ATAD5	0.558109257195449	1.4419330020612	71	1	7	7	Co_Occurence	ATAD5, CUBN	1/14
FBXW7	CUBN	0.558109257195449	1.4419330020612	71	1	7	7	Co_Occurence	CUBN, FBXW7	1/14
ITPR2	CUBN	0.558109257195449	1.4419330020612	71	1	7	7	Co_Occurence	CUBN, ITPR2	1/14
NCOR1	CUBN	0.558109257195449	1.4419330020612	71	1	7	7	Co_Occurence	CUBN, NCOR1	1/14
RYR2	CUBN	0.558109257195449	1.4419330020612	71	1	7	7	Co_Occurence	CUBN, RYR2	1/14
RYR2	FBXW7	0.558109257195449	1.4419330020612	71	1	7	7	Co_Occurence	FBXW7, RYR2	1/14
PIK3CA	CUBN	0.587980659389696	0	68	0	8	10	Mutually_Exclusive	CUBN, PIK3CA	0/18
CREBBP	FBXW7	0.587980659389696	0	68	0	8	10	Mutually_Exclusive	CREBBP, FBXW7	0/18
RB1	FBXW7	0.587980659389696	0	68	0	8	10	Mutually_Exclusive	FBXW7, RB1	0/18
CREBBP	ITPR2	0.587980659389696	0	68	0	8	10	Mutually_Exclusive	CREBBP, ITPR2	0/18
ADGRV1	RB1	0.589961521604169	0	67	0	10	9	Mutually_Exclusive	ADGRV1, RB1	0/19
SPTAN1	RB1	0.589961521604169	0	67	0	10	9	Mutually_Exclusive	RB1, SPTAN1	0/19
CUBN	ADGRV1	0.592100852795799	0	69	0	9	8	Mutually_Exclusive	ADGRV1, CUBN	0/17
RYR2	ADGRV1	0.592100852795799	0	69	0	9	8	Mutually_Exclusive	ADGRV1, RYR2	0/17
RYR2	CNOT1	0.592100852795799	0	69	0	9	8	Mutually_Exclusive	CNOT1, RYR2	0/17
RYR2	EP300	0.592100852795799	0	69	0	9	8	Mutually_Exclusive	EP300, RYR2	0/17
RYR2	FAT1	0.592100852795799	0	69	0	9	8	Mutually_Exclusive	FAT1, RYR2	0/17
CUBN	HMCN1	0.592100852795799	0	69	0	9	8	Mutually_Exclusive	CUBN, HMCN1	0/17
RYR2	HMCN1	0.592100852795799	0	69	0	9	8	Mutually_Exclusive	HMCN1, RYR2	0/17
RYR2	WDFY3	0.592100852795799	0	69	0	9	8	Mutually_Exclusive	RYR2, WDFY3	0/17
CNOT1	KDM6A	0.606708356300756	1.89715780755245	67	2	10	7	Co_Occurence	CNOT1, KDM6A	2/17
EP300	KDM6A	0.606708356300756	1.89715780755245	67	2	10	7	Co_Occurence	EP300, KDM6A	2/17
WDFY3	KDM6A	0.606708356300756	1.89715780755245	67	2	10	7	Co_Occurence	KDM6A, WDFY3	2/17
CREBBP	ELF3	0.609829718552338	1.845306658549	67	2	9	8	Co_Occurence	CREBBP, ELF3	2/17
PIK3CA	ELF3	0.609829718552338	1.845306658549	67	2	9	8	Co_Occurence	ELF3, PIK3CA	2/17
ARID1A	ATAD5	0.624043993152282	1.65542544843769	65	2	6	13	Co_Occurence	ARID1A, ATAD5	2/19
KMT2D	CUBN	0.624043993152282	1.65542544843769	65	2	6	13	Co_Occurence	CUBN, KMT2D	2/19
ARID1A	ERCC2	0.624043993152282	1.65542544843769	65	2	6	13	Co_Occurence	ARID1A, ERCC2	2/19
KMT2D	ERCC2	0.624043993152282	1.65542544843769	65	2	6	13	Co_Occurence	ERCC2, KMT2D	2/19
ARID1A	RYR2	0.624043993152282	1.65542544843769	65	2	6	13	Co_Occurence	ARID1A, RYR2	2/19
KMT2D	RYR2	0.624043993152282	1.65542544843769	65	2	6	13	Co_Occurence	KMT2D, RYR2	2/19
KDM6A	CREBBP	0.625436529810244	1.63904020179696	66	2	8	10	Co_Occurence	CREBBP, KDM6A	2/18
KDM6A	RB1	0.625436529810244	1.63904020179696	66	2	8	10	Co_Occurence	KDM6A, RB1	2/18
ARID1A	ADGRV1	0.652963685986722	1.40052418276885	64	2	7	13	Co_Occurence	ADGRV1, ARID1A	2/20
ARID1A	CNOT1	0.652963685986722	1.40052418276885	64	2	7	13	Co_Occurence	ARID1A, CNOT1	2/20
ARID1A	EP300	0.652963685986722	1.40052418276885	64	2	7	13	Co_Occurence	ARID1A, EP300	2/20
KMT2D	EP300	0.652963685986722	1.40052418276885	64	2	7	13	Co_Occurence	EP300, KMT2D	2/20
ARID1A	WDFY3	0.652963685986722	1.40052418276885	64	2	7	13	Co_Occurence	ARID1A, WDFY3	2/20
FBXW7	MUC16	0.654332279901141	1.39407450214805	63	2	15	6	Co_Occurence	FBXW7, MUC16	2/21
RB1	MUC16	0.678850170137923	0.420072158151841	60	1	16	9	Mutually_Exclusive	MUC16, RB1	1/25
TP53	SPTAN1	0.711655071663067	0.563891734956206	51	2	7	26	Mutually_Exclusive	SPTAN1, TP53	2/33
TP53	CUBN	0.711655071663067	1.26829243292078	53	3	5	25	Co_Occurence	CUBN, TP53	3/30
TP53	RYR2	0.711655071663067	1.26829243292078	53	3	5	25	Co_Occurence	RYR2, TP53	3/30
TP53	ELF3	0.743323459334873	1.21145800479312	51	4	7	24	Co_Occurence	ELF3, TP53	4/31
MUC16	TP53	0.779806629143512	1.16317399833413	47	6	22	11	Co_Occurence	MUC16, TP53	6/33
FAT1	KDM6A	1	0.752312354433178	66	1	11	8	Mutually_Exclusive	FAT1, KDM6A	1/19
HMCN1	KDM6A	1	0.752312354433178	66	1	11	8	Mutually_Exclusive	HMCN1, KDM6A	1/19
SPTAN1	KDM6A	1	0.752312354433178	66	1	11	8	Mutually_Exclusive	KDM6A, SPTAN1	1/19
RYR2	ELF3	1	0.971748535885541	68	1	10	7	Mutually_Exclusive	ELF3, RYR2	1/17
KDM6A	ATAD5	1	0.871481462855236	67	1	7	11	Mutually_Exclusive	ATAD5, KDM6A	1/18
KDM6A	FBXW7	1	0.871481462855236	67	1	7	11	Mutually_Exclusive	FBXW7, KDM6A	1/18
KDM6A	NCOR1	1	0.871481462855236	67	1	7	11	Mutually_Exclusive	KDM6A, NCOR1	1/18
ARID1A	TP53	1	1.04294549447464	48	5	23	10	Co_Occurence	ARID1A, TP53	5/33
CREBBP	TTN	1	0.807503613623769	58	2	18	8	Mutually_Exclusive	CREBBP, TTN	2/26
EP300	TTN	1	0.93721291991687	59	2	18	7	Mutually_Exclusive	EP300, TTN	2/25
CUBN	TTN	1	1.10970791128531	60	2	18	6	Co_Occurence	CUBN, TTN	2/24
RYR2	TTN	1	1.10970791128531	60	2	18	6	Co_Occurence	RYR2, TTN	2/24
CREBBP	SYNE1	1	0.86903976618787	59	2	17	8	Mutually_Exclusive	CREBBP, SYNE1	2/25
ADGRV1	SYNE1	1	1.0083051954719	60	2	17	7	Co_Occurence	ADGRV1, SYNE1	2/24
KMT2D	MUC16	1	1.01764748075121	57	3	14	12	Co_Occurence	KMT2D, MUC16	3/26
EP300	MUC16	1	1.17861168681887	62	2	15	7	Co_Occurence	EP300, MUC16	2/22
SPTAN1	MUC16	1	1.17861168681887	62	2	15	7	Co_Occurence	MUC16, SPTAN1	2/22
RYR2	MUC16	1	0.556807649524406	62	1	16	7	Mutually_Exclusive	MUC16, RYR2	1/23
CREBBP	ARID1A	1	1.20870775034418	63	2	13	8	Co_Occurence	ARID1A, CREBBP	2/21
RB1	ARID1A	1	0.495403121447295	62	1	14	9	Mutually_Exclusive	ARID1A, RB1	1/23
KDM6A	KMT2D	1	0.939149183486774	61	2	13	10	Mutually_Exclusive	KDM6A, KMT2D	2/23
CREBBP	KMT2D	1	0.495403121447295	62	1	14	9	Mutually_Exclusive	CREBBP, KMT2D	1/23
ELF3	KDM6A	1	0.584987831264604	64	1	11	10	Mutually_Exclusive	ELF3, KDM6A	1/21
RB1	ELF3	1	0.735754888477012	66	1	10	9	Mutually_Exclusive	ELF3, RB1	1/19
ADGRV1	ELF3	1	0.839139659507623	67	1	10	8	Mutually_Exclusive	ADGRV1, ELF3	1/18
CNOT1	ELF3	1	0.839139659507623	67	1	10	8	Mutually_Exclusive	CNOT1, ELF3	1/18
PIK3CA	CREBBP	1	0.828886953625202	67	1	9	9	Mutually_Exclusive	CREBBP, PIK3CA	1/18
ADGRV1	CREBBP	1	0.945044765839141	68	1	9	8	Mutually_Exclusive	ADGRV1, CREBBP	1/17
EP300	CREBBP	1	0.945044765839141	68	1	9	8	Mutually_Exclusive	CREBBP, EP300	1/17
HMCN1	CREBBP	1	0.945044765839141	68	1	9	8	Mutually_Exclusive	CREBBP, HMCN1	1/17
NCOR1	CREBBP	1	1.09407179270906	69	1	9	7	Co_Occurence	CREBBP, NCOR1	1/16
RB1	PIK3CA	1	0.828886953625202	67	1	9	9	Mutually_Exclusive	PIK3CA, RB1	1/18
EP300	PIK3CA	1	0.945044765839141	68	1	9	8	Mutually_Exclusive	EP300, PIK3CA	1/17
RYR2	PIK3CA	1	1.09407179270906	69	1	9	7	Co_Occurence	PIK3CA, RYR2	1/16
CNOT1	RB1	1	0.945044765839141	68	1	9	8	Mutually_Exclusive	CNOT1, RB1	1/17
FAT1	RB1	1	0.945044765839141	68	1	9	8	Mutually_Exclusive	FAT1, RB1	1/17
HMCN1	RB1	1	0.945044765839141	68	1	9	8	Mutually_Exclusive	HMCN1, RB1	1/17
ATAD5	RB1	1	1.09407179270906	69	1	9	7	Co_Occurence	ATAD5, RB1	1/16
ERCC2	RB1	1	1.09407179270906	69	1	9	7	Co_Occurence	ERCC2, RB1	1/16
ITPR2	RB1	1	1.09407179270906	69	1	9	7	Co_Occurence	ITPR2, RB1	1/16
NCOR1	RB1	1	1.09407179270906	69	1	9	7	Co_Occurence	NCOR1, RB1	1/16
EP300	ADGRV1	1	1.07717884082892	69	1	8	8	Co_Occurence	ADGRV1, EP300	1/16
HMCN1	ADGRV1	1	1.07717884082892	69	1	8	8	Co_Occurence	ADGRV1, HMCN1	1/16
HMCN1	EP300	1	1.07717884082892	69	1	8	8	Co_Occurence	EP300, HMCN1	1/16
SPTAN1	EP300	1	1.07717884082892	69	1	8	8	Co_Occurence	EP300, SPTAN1	1/16
WDFY3	EP300	1	1.07717884082892	69	1	8	8	Co_Occurence	EP300, WDFY3	1/16
ITPR2	EP300	1	1.24651925264329	70	1	8	7	Co_Occurence	EP300, ITPR2	1/15
CUBN	FAT1	1	1.24651925264329	70	1	8	7	Co_Occurence	CUBN, FAT1	1/15
ERCC2	FAT1	1	1.24651925264329	70	1	8	7	Co_Occurence	ERCC2, FAT1	1/15
FBXW7	FAT1	1	1.24651925264329	70	1	8	7	Co_Occurence	FAT1, FBXW7	1/15
SPTAN1	HMCN1	1	1.07717884082892	69	1	8	8	Co_Occurence	HMCN1, SPTAN1	1/16
ATAD5	SPTAN1	1	1.24651925264329	70	1	8	7	Co_Occurence	ATAD5, SPTAN1	1/15
CUBN	SPTAN1	1	1.24651925264329	70	1	8	7	Co_Occurence	CUBN, SPTAN1	1/15
ERCC2	SPTAN1	1	1.24651925264329	70	1	8	7	Co_Occurence	ERCC2, SPTAN1	1/15
NCOR1	SPTAN1	1	1.24651925264329	70	1	8	7	Co_Occurence	NCOR1, SPTAN1	1/15
RYR2	SPTAN1	1	1.24651925264329	70	1	8	7	Co_Occurence	RYR2, SPTAN1	1/15
CUBN	WDFY3	1	1.24651925264329	70	1	8	7	Co_Occurence	CUBN, WDFY3	1/15
RYR2	ATAD5	1	0	70	0	8	8	Mutually_Exclusive	ATAD5, RYR2	0/16
RYR2	ERCC2	1	0	70	0	8	8	Mutually_Exclusive	ERCC2, RYR2	0/16
RYR2	ITPR2	1	0	70	0	8	8	Mutually_Exclusive	ITPR2, RYR2	0/16
RYR2	NCOR1	1	0	70	0	8	8	Mutually_Exclusive	NCOR1, RYR2	0/16
